# Supplementary material for: Maximum acceptable communication delay for the realization of telesurgery
Source: PLoS One. 2022 Oct 6;17(10):e0274328. doi: 10.1371/journal.pone.0274328 (PMC9536636; doi:10.1371/journal.pone.0274328)
Supplement: S1 Dataset — (XLSX) [file pone.0274328.s005.xlsx]

## Sheet: Sheet1
No	Group	set	task	measurement	Delay=0(3) ms	Delay=70 ms	Delay=100 ms	Delay=150 ms	Delay=200 ms	Delay=300 ms
1	A	1	a	time(s)	23.96	28.33	32.83	32.66	27.8	46.19
2	A	1	a	total movement (cm)	674	794	846	818	718	951
3	A	1	a	minor fault	0	0	0	0	0	0
5	A	2	a	time (s)	23.56	25.19	22.92	32.88	26.92	45.5
6	A	2	a	total movement (cm)	637	714	598	776	644	941
7	A	2	a	minor fault	0	0	0	0	0	0
9	A	1	a	time(s)	27.97	45.65	39.9	55.81	52.47	62.39
10	A	1	a	total movement (cm)	585	821	873	1053	823	1034
11	A	1	a	minor fault	0	0	0	0	0	0
13	A	2	a	time (s)	28.5	46.32	37.66	52.87	39.85	74.74
14	A	2	a	total movement (cm)	665	885	787	1013	827	1311
15	A	2	a	minor fault	0	0	0	0	0	0
17	A	1	a	time(s)	23.22	24.44	29.66	26.09	30.08	46.89
18	A	1	a	total movement (cm)	466	458	505	481	559	751
19	A	1	a	minor fault	0	0	0	0	0	0
21	A	2	a	time (s)	20.67	25.04	26.69	27.03	34.19	42.49
22	A	2	a	total movement (cm)	460	519	543	551	624	747
23	A	2	a	minor fault	0	0	0	0	0	0
25	A	1	a	time (s)	28.1	25.78	25.08	32.05	38.21	66.5
26	A	1	a	total movement (cm)	709	623	645	742	741	1057
27	A	1	a	minor fault	0	0	0	0	0	0
29	A	2	a	time (s)	22.67	27.21	27.12	30.41	40.96	65.84
30	A	2	a	total movement (cm)	530	726	700	697	927	1039
31	A	2	a	minor fault	0	0	0	0	0	0
33	A	1	a	time(s)	22.94	26.86	33.83	32.38	54.87	63.28
34	A	1	a	total movement (cm)	625	772	840	876	1236	1266
35	A	1	a	minor fault	0	0	0	0	0	0
37	A	2	a	time (s)	25.02	27.22	28.74	31.7	39.23	45.93
38	A	2	a	total movement (cm)	585	711	757	779	852	993
39	A	2	a	minor fault	0	0	0	0	0	0
41	A	1	a	time (s)	22.58	32.32	27.91	30.26	46.22	62.93
42	A	1	a	total movement (cm)	524	646	576	689	970	1125
43	A	1	a	minor fault	0	0	0	0	0	0
45	A	2	a	time (s)	18.2	17.16	21.63	22.43	31.35	40.99
46	A	2	a	total movement (cm)	468	518	583	593	757	857
47	A	2	a	minor fault	0	0	0	0	0	0
49	A	1	a	time(s)	29.91	53.8	47.26	39.04	43.62	49.21
50	A	1	a	total movement (cm)	465	686	674	628	605	710
51	A	1	a	minor fault	0	0	0	0	0	0
53	A	2	a	time(s)	14.51	16.66	21.38	20.92	27.82	38.54
54	A	2	a	total movement (cm)	361	412	431	432	501	726
55	A	2	a	minor fault	0	0	0	0	0	0
57	A	1	a	time(s)	19.35	22.76	25.03	38.68	30.38	52.76
58	A	1	a	total movement (cm)	526	586	627	776	654	992
59	A	1	a	minor fault	0	0	0	0	0	0
61	A	2	a	time(s)	32.34	25.69	26.1	32.29	27.41	45.7
62	A	2	a	total movement (cm)	699	556	589	617	573	764
63	A	2	a	minor fault	0	0	0	0	0	0
65	A	1	a	time(s)	29.74	24.66	30.55	35.09	40.19	50.33
66	A	1	a	total movement (cm)	595	603	687	780	909	887
67	A	1	a	minor fault	0	0	0	0	0	0
69	A	2	a	time (s)	16.71	26.75	22.03	30.65	33.6	42.83
70	A	2	a	total movement (cm)	519	635	492	602	668	898
71	A	2	a	minor fault	0	0	0	0	0	0
73	A	1	a	time(s)	53.51	35.49	43.88	36.87	47.05	57.51
74	A	1	a	total movement (cm)	870	667	696	631	761	930
75	A	1	a	minor fault	0	0	0	0	0	0
77	A	2	a	time (s)	19.34	21.95	35.01	40.4	34.83	56.83
78	A	2	a	total movement (cm)	444	465	594	687	612	859
79	A	2	a	minor fault	0	0	0	0	0	0
81	A	1	a	time(s)	92.59	58.24	58.52	71.33	50.29	74.39
82	A	1	a	total movement (cm)	1521	944	851	1134	944	1196
83	A	1	a	minor fault	0	0	0	0	0	0
85	A	2	a	time (s)	31.63	33.34	49.87	43.22	42.46	65.39
86	A	2	a	total movement (cm)	645	654	949	877	765	1153
87	A	2	a	minor fault	0	0	0	0	0	0
89	A	3	a	time(s)	19.5	24.55	24.56	28.31	29.61	37.21
90	A	3	a	total movement (cm)	461	491	496	523	551	657
91	A	3	a	minor fault	0	0	0	0	0	0
93	A	4	a	time (s)	18.17	21.08	18.24	25.02	21.64	39.25
94	A	4	a	total movement (cm)	420	468	429	551	473	727
95	A	4	a	minor fault	0	0	0	0	0	0
97	A	3	a	time(s)	20.01	22.14	24.5	31.22	36.06	36.29
98	A	3	a	total movement (cm)	573	690	682	798	830	778
99	A	3	a	minor fault	0	0	0	0	0	0
101	A	4	a	time (s)	16.66	20.46	20.04	27.69	30.45	38.77
102	A	4	a	total movement (cm)	439	581	608	598	614	686
103	A	4	a	minor fault	0	0	0	0	0	0
105	A	3	a	time(s)	19.3	20.46	20.92	25.22	31.18	57.02
106	A	3	a	total movement (cm)	514	556	552	615	705	850
107	A	3	a	minor fault	0	0	0	0	0	0
109	A	4	a	time (s)	18.85	28.48	25.77	25.15	46.85	66.91
110	A	4	a	total movement (cm)	484	629	567	554	789	1100
111	A	4	a	minor fault	0	0	0	0	0	0
113	A	3	a	time(s)	19.15	19.15	21.37	23.08	29.46	43.31
114	A	3	a	total movement (cm)	465	489	492	540	608	810
115	A	3	a	minor fault	0	0	0	0	0	0
117	A	4	a	time (s)	18.25	21.28	19.98	24.94	23.24	36.02
118	A	4	a	total movement (cm)	427	469	469	544	533	670
119	A	4	a	minor fault	0	0	0	0	0	0
121	A	1	a	time(s)	34.58	57.79	66.14	82.58	120.76	99.1
122	A	1	a	total movement (cm)	669	1079	1339	1627	2047	1748
123	A	1	a	minor fault	0	0	0	0	0	0
125	A	2	a	time (s)	21.18	20.98	25.13	29.36	34.65	65.14
126	A	2	a	total movement (cm)	544	610	631	726	807	1406
127	A	2	a	minor fault	0	0	0	0	0	0
129	A	3	a	time(s)	14.33	15.66	15.53	20.04	30.29	30.33
130	A	3	a	total movement (cm)	411	455	382	496	633	643
131	A	3	a	minor fault	0	0	0	0	0	0
133	A	4	a	time (s)	12.88	17.16	19.73	20.06	23.87	34.52
134	A	4	a	total movement (cm)	387	471	462	479	524	524
135	A	4	a	minor fault	0	0	0	0	0	0
137	A	3	a	time(s)	21.51	20.94	20.53	18.76	30.68	40.48
138	A	3	a	total movement (cm)	482	478	495	440	610	787
139	A	3	a	minor fault	0	0	0	0	0	0
141	A	4	a	time (s)	13.61	16.98	22.02	22.92	29.01	30.82
142	A	4	a	total movement (cm)	398	435	540	510	591	550
143	A	4	a	minor fault	0	0	0	0	0	0
145	A	3	a	time(s)	19.95	22.4	25.36	31.5	33.04	48.9
146	A	3	a	total movement (cm)	431	478	513	588	632	792
147	A	3	a	minor fault	0	0	0	0	0	0
149	A	4	a	time (s)	15.61	19.67	19.39	22.54	32.31	29.59
150	A	4	a	total movement (cm)	408	496	439	474	607	589
151	A	4	a	minor fault	0	0	0	0	0	0
153	A	3	a	time(s)	26.37	27.64	30.39	33.38	50.47	50.83
154	A	3	a	total movement (cm)	587	602	652	662	976	904
155	A	3	a	minor fault	0	0	0	0	0	0
157	A	4	a	time (s)	27.38	37.05	32.13	33.68	34.45	46.31
158	A	4	a	total movement (cm)	581	707	729	655	652	907
159	A	4	a	minor fault	0	0	0	0	0	0
161	A	3	a	time(s)	16.8	18.4	17.76	24.66	41.6	28.8
162	A	3	a	total movement (cm)	580	576	556	688	920	765
163	A	3	a	minor fault	0	0	0	0	0	0
165	A	4	a	time (s)	14.19	14.73	18.15	26.17	28.83	33.73
166	A	4	a	total movement (cm)	510	483	548	618	723	757
167	A	4	a	minor fault	0	0	0	0	0	0
169	A	3	a	time(s)	25.01	25.71	28.31	43.09	38.2	53.75
170	A	3	a	total movement (cm)	632	627	671	864	801	1179
171	A	3	a	minor fault	0	0	0	0	0	0
173	A	4	a	time (s)	22.23	21.83	22.45	38.39	35.09	58.9
174	A	4	a	total movement (cm)	600	599	626	802	864	1238
175	A	4	a	minor fault	0	0	0	0	0	0
177	A	1	a	time(s)	28.77	26.83	22.03	27.66	33.7	53.87
178	A	1	a	total movement (cm)	689	614	540	666	722	1010
179	A	1	a	minor fault	0	0	0	0	0	0
181	A	2	a	time (s)	21.78	22.25	25.72	37.19	32.42	47.59
182	A	2	a	total movement (cm)	590	635	628	894	730	969
183	A	2	a	minor fault	0	0	0	0	0	0
185	A	1	a	time(s)	23.73	26.26	32.18	45.36	28.94	55.61
186	A	1	a	total movement (cm)	508	590	631	741	558	896
187	A	1	a	minor fault	0	0	0	0	0	0
189	A	2	a	time (s)	16.3	25.97	22.76	31.82	35.12	30.81
190	A	2	a	total movement (cm)	523	691	614	705	769	664
191	A	2	a	minor fault	0	0	0	0	0	0
193	A	3	a	time(s)	19.28	35.24	30.88	24.91	33.07	37.89
194	A	3	a	total movement (cm)	431	568	586	541	650	690
195	A	3	a	minor fault	0	0	0	0	0	0
197	A	4	a	time (s)	15.75	21.19	24.4	20.3	22.93	44.68
198	A	4	a	total movement (cm)	412	500	529	478	466	670
199	A	4	a	minor fault	0	0	0	0	0	0
201	A	3	a	time(s)	19.45	22.15	26.39	28.81	28.9	45
202	A	3	a	total movement (cm)	508	503	593	593	606	780
203	A	3	a	minor fault	0	0	0	0	0	0
205	A	4	a	time (s)	16.85	18.52	21.56	32.33	28.76	36.63
206	A	4	a	total movement (cm)	432	460	503	645	584	576
207	A	4	a	minor fault	0	0	0	0	0	0
209	A	1	a	time(s)	27.14	35.05	33.27	37.03	39.38	70.93
210	A	1	a	total movement (cm)	525	607	610	648	685	899
211	A	1	a	minor fault	0	0	0	0	0	0
213	A	2	a	time (s)	28.36	28.14	35.44	54.26	40.49	52.63
214	A	2	a	total movement (cm)	547	561	665	871	655	829
215	A	2	a	minor fault	0	0	0	0	0	0
217	A	1	a	time(s)	20.71	28.68	35.36	38.59	45.59	65.61
218	A	1	a	total movement (cm)	641	711	825	815	986	1259
219	A	1	a	minor fault	0	0	0	0	0	0
221	A	2	a	time (s)	16.29	23.41	19.85	27.25	44.02	47.48
222	A	2	a	total movement (cm)	538	678	607	745	1066	1107
223	A	2	a	minor fault	0	0	0	0	0	0
225	A	1	a	time(s)	17.02	20.5	23.17	31.19	43.67	52.42
226	A	1	a	total movement (cm)	549	616	650	785	907	1037
227	A	1	a	minor fault	0	0	0	0	0	0
229	A	2	a	time (s)	25.88	25.57	24.32	29.22	35.62	57.02
230	A	2	a	total movement (cm)	567	569	581	680	747	906
231	A	2	a	minor fault	0	0	0	0	0	0
233	A	3	a	time(s)	20.82	21.64	22.91	23.76	31.54	41.88
234	A	3	a	total movement (cm)	438	501	517	534	634	671
235	A	3	a	minor fault	0	0	0	0	0	0
237	A	4	a	time (s)	17.54	25.07	20.76	29.1	29.23	28.42
238	A	4	a	total movement (cm)	420	491	415	519	508	511
239	A	4	a	minor fault	0	0	0	0	0	0
241	A	1	a	time(s)	21.41	28.25	31.58	31.29	36.52	41.33
242	A	1	a	total movement (cm)	508	540	584	639	548	629
243	A	1	a	minor fault	0	0	0	0	0	0
245	A	2	a	time (s)	15.82	18.9	25.37	27.99	29.11	37.3
246	A	2	a	total movement (cm)	392	470	490	567	552	609
247	A	2	a	minor fault	0	0	0	0	0	0
249	A	1	a	time(s)	21.49	35.88	37.49	36.51	52.35	72.68
250	A	1	a	total movement (cm)	458	703	666	745	923	1128
251	A	1	a	minor fault	0	0	0	0	0	0
253	A	2	a	time (s)	18.63	27.54	27.85	37.96	41.54	50.46
254	A	2	a	total movement (cm)	386	591	534	667	785	905
255	A	2	a	minor fault	0	0	0	0	0	0
257	A	3	a	time(s)	14.7	17.55	16.21	23.59	28.7	35.74
258	A	3	a	total movement (cm)	388	451	417	495	587	729
259	A	3	a	minor fault	0	0	0	0	0	0
261	A	4	a	time (s)	17.16	17.43	20.63	20.76	21.83	40.59
262	A	4	a	total movement (cm)	466	432	464	480	495	732
263	A	4	a	minor fault	0	0	0	0	0	0
265	A	3	a	time(s)	14.31	21.15	16.13	22.96	22.87	60.41
266	A	3	a	total movement (cm)	478	605	515	633	613	1014
267	A	3	a	minor fault	0	0	0	0	0	0
269	A	4	a	time (s)	15.32	20.6	18.31	26.65	25.4	37.35
270	A	4	a	total movement (cm)	441	531	489	586	612	816
271	A	4	a	minor fault	0	0	0	0	0	0
273	A	3	a	time(s)	18.33	28.4	25.18	25.04	40.03	57.11
274	A	3	a	total movement (cm)	572	805	729	680	999	1299
275	A	3	a	minor fault	0	0	0	0	0	0
277	A	4	a	time (s)	15.98	18.17	18.13	28.08	24.62	33.97
278	A	4	a	total movement (cm)	570	598	561	866	703	894
279	A	4	a	minor fault	0	0	0	0	0	0
281	A	3	a	time(s)	22.31	26.49	29.58	36.46	33	55.56
282	A	3	a	total movement (cm)	549	622	612	702	690	900
283	A	3	a	minor fault	0	0	0	0	0	0
285	A	4	a	time (s)	20.73	28.04	29.5	34.29	29.5	39.69
286	A	4	a	total movement (cm)	508	693	796	849	796	693
287	A	4	a	minor fault	0	0	0	0	0	0
289	A	3	a	time(s)	17.35	18.73	26.06	34	28.99	39.11
290	A	3	a	total movement (cm)	476	487	576	646	619	780
291	A	3	a	minor fault	0	0	0	0	0	0
293	A	4	a	time (s)	19.81	22.8	24.44	30.72	30.36	61.29
294	A	4	a	total movement (cm)	473	560	529	700	704	1131
295	A	4	a	minor fault	0	0	0	0	0	0
297	A	1	a	time(s)	33.39	30.79	36.31	31.76	58.52	83.99
298	A	1	a	total movement (cm)	827	770	837	816	1279	1817
299	A	1	a	minor fault	0	0	0	0	0	0
301	A	2	a	time (s)	27.73	26.43	32.48	34.96	41.72	50.73
302	A	2	a	total movement (cm)	756	797	954	899	1105	1232
303	A	2	a	minor fault	0	0	0	0	0	0
305	A	3	a	time(s)	22.68	27.14	28.58	30.36	34.05	42.79
306	A	3	a	total movement (cm)	485	540	595	605	627	769
307	A	3	a	minor fault	0	0	0	0	0	0
309	A	4	a	time (s)	26.2	30.69	36.65	35.94	33.64	38.85
310	A	4	a	total movement (cm)	540	579	660	568	617	701
311	A	4	a	minor fault	0	0	0	0	0	0
313	A	3	a	time(s)	13.71	17.26	23.36	28.44	29.05	46.13
314	A	3	a	total movement (cm)	549	597	702	745	841	1192
315	A	3	a	minor fault	0	0	0	0	0	0
317	A	4	a	time (s)	15.7	16.64	26.04	21.16	32.14	45.24
318	A	4	a	total movement (cm)	506	499	638	602	857	1031
319	A	4	a	minor fault	0	0	0	0	0	0
321	B	1	a	time(s)	32.3	37.95	54.05	52.56	52.03	73.04
322	B	1	a	total movement (cm)	564	659	771	710	684	874
323	B	1	a	minor fault	0	0	0	0	0	0
325	B	2	a	time (s)	41.51	33.45	35.08	32.69	40.83	53.85
326	B	2	a	total movement (cm)	610	548	631	674	753	901
327	B	2	a	minor fault	0	0	0	0	0	0
329	B	1	a	time(s)	23.76	36.1	30.08	47.51	49.38	65.91
330	B	1	a	total movement (cm)	516	689	622	771	781	1038
331	B	1	a	minor fault	0	0	0	0	0	0
333	B	2	a	time (s)	19.64	35.6	31.57	37.42	33.21	52.22
334	B	2	a	total movement (cm)	554	760	728	805	733	919
335	B	2	a	minor fault	0	0	0	0	0	0
337	B	1	a	time(s)	17.94	27.73	28.69	31.06	37.68	86.38
338	B	1	a	total movement (cm)	555	674	713	677	867	1488
339	B	1	a	minor fault	0	0	0	0	0	0
341	B	2	a	time (s)	14.69	16.04	15.05	20.32	24.96	33.42
342	B	2	a	total movement (cm)	351	370	336	429	500	549
343	B	2	a	minor fault	0	0	0	0	0	0
345	B	3	a	time(s)	27.9	23.86	28.99	37.19	42.56	71.11
346	B	3	a	total movement (cm)	518	476	555	592	691	867
347	B	3	a	minor fault	0	0	0	0	0	0
349	B	4	a	time (s)	20.26	26.32	23.84	26.79	31.81	31.89
350	B	4	a	total movement (cm)	445	537	516	553	623	607
351	B	4	a	minor fault	0	0	0	0	0	0
353	B	1	a	time(s)	28.36	29.48	29.46	30.3	41.17	51.78
354	B	1	a	total movement (cm)	569	698	608	650	681	903
355	B	1	a	minor fault	0	0	0	0	0	0
357	B	2	a	time (s)	18.19	34.74	35.33	24.79	43.68	46.77
358	B	2	a	total movement (cm)	483	726	765	575	801	809
359	B	2	a	minor fault	0	0	0	0	0	0
361	B	3	a	time(s)	15.57	20.77	23.94	28.33	31.37	58.35
362	B	3	a	total movement (cm)	398	431	432	551	508	661
363	B	3	a	minor fault	0	0	0	0	0	0
365	B	4	a	time (s)	16.79	24.69	22.87	26.18	29.61	40.48
366	B	4	a	total movement (cm)	382	444	431	486	490	625
367	B	4	a	minor fault	0	0	0	0	0	0
369	B	1	a	time(s)	18.12	25.91	25.33	29.1	38.45	58.57
370	B	1	a	total movement (cm)	426	512	506	545	636	852
371	B	1	a	minor fault	0	0	0	0	0	0
373	B	2	a	time (s)	16.06	23.71	20.29	27.77	30.99	34.33
374	B	2	a	total movement (cm)	351	448	418	521	535	537
375	B	2	a	minor fault	0	0	0	0	0	0
377	B	3	a	time(s)	15.23	18.21	20.43	21.16	26.92	37.41
378	B	3	a	total movement (cm)	440	493	488	532	604	760
379	B	3	a	minor fault	0	0	0	0	0	0
381	B	4	a	time (s)	14.74	21.31	15.19	21.65	36.66	46.71
382	B	4	a	total movement (cm)	412	485	463	546	697	815
383	B	4	a	minor fault	0	0	0	0	0	0
385	B	1	a	time(s)	21.14	25.21	23.31	26.39	29.39	36.94
386	B	1	a	total movement (cm)	56	604	569	597	670	758
387	B	1	a	minor fault	0	0	0	0	0	0
389	B	2	a	time (s)	16.58	17.46	21.38	19.77	22.8	35.46
390	B	2	a	total movement (cm)	420	427	587	456	528	798
391	B	2	a	minor fault	0	0	0	0	0	0
393	B	1	a	time(s)	17.72	20.21	21.42	31.22	41.45	32.3
394	B	1	a	total movement (cm)	542	565	530	709	890	647
395	B	1	a	minor fault	0	0	0	0	0	0
397	B	2	a	time (s)	17.95	20.18	23.21	27.39	42.1	37.49
398	B	2	a	total movement (cm)	463	456	516	578	787	671
399	B	2	a	minor fault	0	0	0	0	0	0
401	B	3	a	time(s)	15.87	18.07	18.47	23.35	23.75	24.77
402	B	3	a	total movement (cm)	424	461	412	499	475	532
403	B	3	a	minor fault	0	0	0	0	0	0
405	B	4	a	time (s)	16.32	21.06	21.69	26.46	26.29	29.94
406	B	4	a	total movement (cm)	392	428	459	524	507	505
407	B	4	a	minor fault	0	0	0	0	0	0
409	B	3	a	time(s)	13.15	19.82	18.36	22.15	30.16	39.73
410	B	3	a	total movement (cm)	414	535	518	594	702	868
411	B	3	a	minor fault	0	0	0	0	0	0
413	B	4	a	time (s)	15.31	15.81	19.22	19.62	23.03	29.48
414	B	4	a	total movement (cm)	435	438	537	549	645	670
415	B	4	a	minor fault	0	0	0	0	0	0
417	B	3	a	time(s)	16.38	24.45	27	24.21	34.88	30.93
418	B	3	a	total movement (cm)	447	651	682	626	755	660
419	B	3	a	minor fault	0	0	0	0	0	0
421	B	4	a	time (s)	15.4	22.09	21.09	24.76	30.56	35.38
422	B	4	a	total movement (cm)	489	596	491	602	654	694
423	B	4	a	minor fault	0	0	0	0	0	0
425	B	3	a	time(s)	19.01	23.92	21.25	23.55	19.67	31.2
426	B	3	a	total movement (cm)	466	519	474	520	440	576
427	B	3	a	minor fault	0	0	0	0	0	0
429	B	4	a	time (s)	NA	NA	NA	NA	NA	NA
430	B	4	a	total movement (cm)	NA	NA	NA	NA	NA	NA
431	B	4	a	minor fault	NA	NA	NA	NA	NA	NA
433	B	1	a	time (s)	16.62	20.43	25.51	22.75	28.27	49.18
434	B	1	a	total movement (cm)	389	438	549	449	535	879
435	B	1	a	minor fault	0	0	0	0	0	0
437	B	2	a	time (s)	14.52	18.62	18.09	23.18	25	31.68
438	B	2	a	total movement (cm)	434	458	437	515	540	642
439	B	2	a	minor fault	0	0	0	0	0	0
441	B	3	a	time(s)	16.99	15.66	17.27	20.6	22.19	28.51
442	B	3	a	total movement (cm)	350	348	381	447	476	560
443	B	3	a	minor fault	0	0	0	0	0	0
445	B	4	a	time (s)	13.56	17.81	21.72	18.76	22.32	25.22
446	B	4	a	total movement (cm)	360	426	446	406	466	550
447	B	4	a	minor fault	0	0	0	0	0	0
449	B	1	a	time(s)	19.46	22.1	29.39	32.79	37.52	51,64
450	B	1	a	total movement (cm)	465	564	674	716	806	921
451	B	1	a	minor fault	0	0	0	0	0	0
453	B	2	a	time (s)	18.83	23.09	25.27	25.87	38.61	34.75
454	B	2	a	total movement (cm)	553	654	617	655	862	855
455	B	2	a	minor fault	0	0	0	0	0	0
457	B	3	a	time(s)	16.44	25.43	23.22	23.14	33.65	30.74
458	B	3	a	total movement (cm)	471	661	621	590	777	736
459	B	3	a	minor fault	0	0	0	0	0	0
461	B	4	a	time (s)	15.71	21.82	24.81	43.78	40.78	51.61
462	B	4	a	total movement (cm)	460	600	584	751	674	927
463	B	4	a	minor fault	0	0	0	0	0	0
465	C	1	a	time(s)	29.7	38.56	24.97	46.27	31.36	42.66
466	C	1	a	total movement (cm)	597	697	571	817	680	801
467	C	1	a	minor fault	0	0	0	0	0	0
469	C	2	a	time (s)	21.67	26.78	29	30.27	35.07	53.71
470	C	2	a	total movement (cm)	494	617	624	625	699	896
471	C	2	a	minor fault	0	0	0	0	0	0
473	C	1	a	time(s)	20.38	37.32	21.21	29.17	34.03	43.01
474	C	1	a	total movement (cm)	551	664	536	581	653	691
475	C	1	a	minor fault	0	0	0	0	0	0
477	C	2	a	time (s)	13.65	19.41	18.05	22.1	21.06	34.26
478	C	2	a	total movement (cm)	492	541	512	613	539	708
479	C	2	a	minor fault	0	0	0	0	0	0
481	C	3	a	time(s)	17.14	24.4	23.63	20.92	29.41	32.76
482	C	3	a	total movement (cm)	461	557	527	448	586	610
483	C	3	a	minor fault	0	0	0	0	0	0
485	C	4	a	time (s)	20.45	23.3	16.1	25.04	26.11	28.85
486	C	4	a	total movement (cm)	430	487	391	520	549	562
487	C	4	a	minor fault	0	0	0	0	0	0
489	C	1	a	time (s)	14.4	13.85	17.77	24.03	25.91	27.75
490	C	1	a	total movement (cm)	531	435	525	530	538	519
491	C	1	a	minor fault	0	0	0	0	0	0
493	C	2	a	time (s)	13.22	14.06	16.85	17.65	20.11	30.5
494	C	2	a	total movement (cm)	365	376	372	422	411	495
495	C	2	a	minor fault	0	0	0	0	0	0
497	C	1	a	time(s)	21.42	32.73	23.27	19.77	21.46	32.84
498	C	1	a	total movement (cm)	502	563	522	471	486	661
499	C	1	a	minor fault	0	0	0	0	0	0
501	C	2	a	time (s)	14.89	17.97	19.96	19.58	22.63	40.82
502	C	2	a	total movement (cm)	368	418	416	421	479	638
503	C	2	a	minor fault	0	0	0	0	0	0
505	C	3	a	time(s)	14.55	15.96	14.52	22.88	22.53	37.86
506	C	3	a	total movement (cm)	432	417	371	497	460	656
507	C	3	a	minor fault	0	0	0	0	0	0
509	C	4	a	time (s)	13.09	14.04	16.12	17.03	21.03	23.66
510	C	4	a	total movement (cm)	402	401	427	458	458	480
511	C	4	a	minor fault	0	0	0	0	0	0
513	C	3	a	time(s)	13.56	16.95	15.05	17.79	23.07	28.87
514	C	3	a	total movement (cm)	426	430	399	448	501	538
515	C	3	a	minor fault	0	0	0	0	0	0
517	C	4	a	time (s)	11.46	15.67	14.45	17.57	17.06	26.01
518	C	4	a	total movement (cm)	367	433	397	427	458	485
519	C	4	a	minor fault	0	0	0	0	0	0
521	C	1	a	time(s)	19.27	24.44	26.59	29.69	29.93	43.51
522	C	1	a	total movement (cm)	424	500	530	587	599	734
523	C	1	a	minor fault	0	0	0	0	0	0
525	C	2	a	time (s)	17.22	19.98	19.27	24.9	25.96	32.95
526	C	2	a	total movement (cm)	475	496	495	543	568	613
527	C	2	a	minor fault	0	0	0	0	0	0
529	C	3	a	time(s)	14.8	18.41	18.68	24.43	28.32	28.49
530	C	3	a	total movement (cm)	458	507	530	578	652	615
531	C	3	a	minor fault	0	0	0	0	0	0
533	C	4	a	time (s)	15.97	20.44	20.67	24.94	25.78	31.17
534	C	4	a	total movement (cm)	443	531	443	507	494	522
535	C	4	a	minor fault	0	0	0	0	0	0
537	C	3	a	time(s)	15.89	19.37	18.76	26.86	21.78	28.48
538	C	3	a	total movement (cm)	472	549	523	652	575	674
539	C	3	a	minor fault	0	0	0	0	0	0
541	C	4	a	time (s)	16.39	25.67	19.6	21.47	34.05	46.97
542	C	4	a	total movement (cm)	462	664	578	606	820	1071
543	C	4	a	minor fault	0	0	0	0	0	0
545	A	1	b	time (s)	NA	54.38	57.68	83.49	70.45	78.76
546	A	1	b	lett forceps movement (cm)	1511	1305	1431	1654	1806	1860
547	A	1	b	right forceps movement (cm)	1333	1308	1277	1584	1300	1378
548	A	1	b	total movement (cm)	2844	2613	2708	3238	3106	3238
549	A	1	b	minor fault	0	0	0	0	0	0
550	A	1	b	major fault	0	0	0	1	0	0
552	A	2	b	time (s)	51.12	60.09	66.75	68.65	58.65	67.58
553	A	2	b	lett forceps movement (cm)	1386	1479	1647	1486	1378	1479
554	A	2	b	right forceps movement (cm)	1135	1210	1211	1410	1328	1358
555	A	2	b	total movement (cm)	2521	2689	2858	2896	2706	2837
556	A	2	b	minor fault	0	0	0	0	0	0
557	A	2	b	major fault	0	0	0	0	0	0
559	A	1	b	time (s)	86.84	106	128.34	107.32	110.23	129.54
560	A	1	b	lett forceps movement (cm)	1288	1339	1555	1348	1088	1190
561	A	1	b	right forceps movement (cm)	1238	1400	1379	1458	1813	1973
562	A	1	b	total movement (cm)	2526	2739	2934	2806	2901	3163
563	A	1	b	minor fault	0	1	1	0	0	0
564	A	1	b	major fault	0	0	0	0	0	1
566	A	2	b	time (s)	71.3	68.8	63.88	120.04	83.03	100.26
567	A	2	b	lett forceps movement (cm)	1153	1229	1166	1083	1231	1190
568	A	2	b	right forceps movement (cm)	1583	1327	1386	2135	1563	2019
569	A	2	b	total movement (cm)	2736	2556	2552	3218	2794	3209
570	A	2	b	minor fault	0	0	0	1	0	2
571	A	2	b	major fault	1	0	0	0	0	0
573	A	1	b	time (s)	48.16	49.69	74.15	66.07	74.51	77.77
574	A	1	b	lett forceps movement (cm)	904	1021	1399	1033	1143	1323
575	A	1	b	right forceps movement (cm)	1243	1185	1334	1371	1439	1323
576	A	1	b	total movement (cm)	2147	2206	2733	2404	2582	2646
577	A	1	b	minor fault	0	0	0	0	0	0
578	A	1	b	major fault	0	0	1	0	0	0
580	A	2	b	time (s)	50.32	52.35	58.45	51.43	62.62	72.18
581	A	2	b	lett forceps movement (cm)	1107	1159	1240	1025	1148	1267
582	A	2	b	right forceps movement (cm)	1232	1188	1148	1203	1347	1227
583	A	2	b	total movement (cm)	2339	2347	2388	2228	2495	2494
584	A	2	b	minor fault	0	0	0	0	0	0
585	A	2	b	major fault	0	0	0	0	0	0
587	A	1	b	time (s)	48.85	56.73	58.61	57.59	78.41	84.82
588	A	1	b	lett forceps movement (cm)	1674	1814	1759	1867	1869	1976
589	A	1	b	right forceps movement (cm)	1217	1284	1329	1325	1690	1552
590	A	1	b	total movement (cm)	2891	3098	3088	3192	3559	3528
591	A	1	b	minor fault	0	0	0	0	1	2
592	A	1	b	major fault	0	1	0	0	1	0
594	A	2	b	time (s)	50.52	46.98	46.01	57.75	54.84	70.18
595	A	2	b	lett forceps movement (cm)	1789	1453	1435	1740	1477	1911
596	A	2	b	right forceps movement (cm)	1338	1438	1415	1448	1362	1444
597	A	2	b	total movement (cm)	3127	2891	2850	3188	2839	3355
598	A	2	b	minor fault	1	1	2	3	3	2
599	A	2	b	major fault	1	0	0	0	0	0
601	A	1	b	time (s)	44.92	77.83	58.31	63.05	77.84	98.44
602	A	1	b	lett forceps movement (cm)	1250	1899	1763	1739	1666	2191
603	A	1	b	right forceps movement (cm)	1403	1741	1354	1473	1718	1649
604	A	1	b	total movement (cm)	2653	3640	3117	3212	3384	3840
605	A	1	b	minor fault	0	0	0	1	0	1
606	A	1	b	major fault	0	0	0	0	0	0
608	A	2	b	time (s)	40.32	42.58	58.14	57.63	59.63	78.47
609	A	2	b	lett forceps movement (cm)	1563	1540	1858	1770	1693	1671
610	A	2	b	right forceps movement (cm)	943	1125	1213	1219	1286	1760
611	A	2	b	total movement (cm)	2506	2665	3071	2989	2979	3431
612	A	2	b	minor fault	0	0	0	0	2	1
613	A	2	b	major fault	0	0	0	0	0	0
615	A	1	b	time (s)	58.8	54.07	55.15	61.89	74.66	94.28
616	A	1	b	lett forceps movement (cm)	1465	1286	1372	1488	1658	1933
617	A	1	b	right forceps movement (cm)	1345	1287	1244	1353	1413	1743
618	A	1	b	total movement (cm)	2810	2573	2616	2841	3071	3676
619	A	1	b	minor fault	1	0	0	2	2	1
620	A	1	b	major fault	0	0	0	0	0	0
622	A	2	b	time (s)	46.44	46.71	66.77	68.07	58.93	95.38
623	A	2	b	lett forceps movement (cm)	1129	1175	1462	1635	1436	2237
624	A	2	b	right forceps movement (cm)	1343	1254	1475	1643	1321	1715
625	A	2	b	total movement (cm)	2472	2429	2937	3278	2757	3952
626	A	2	b	minor fault	0	0	1	0	1	2
627	A	2	b	major fault	0	0	1	0	0	0
629	A	1	b	time (s)	38.06	39.93	44.54	49.75	55.13	83.83
630	A	1	b	lett forceps movement (cm)	1265	1317	1454	1484	1430	1598
631	A	1	b	right forceps movement (cm)	1063	1060	1103	1116	1248	1502
632	A	1	b	total movement (cm)	2328	2377	2557	2600	2678	3100
633	A	1	b	minor fault	2	3	2	3	1	3
634	A	1	b	major fault	0	0	0	0	0	0
636	A	2	b	time (s)	37.03	41.42	36.34	52.45	54	64.58
637	A	2	b	lett forceps movement (cm)	1258	1112	1009	1145	1359	1470
638	A	2	b	right forceps movement (cm)	1317	1544	1209	1387	1323	1331
639	A	2	b	total movement (cm)	2575	2656	2218	2532	2682	2801
640	A	2	b	minor fault	0	4	2	1	4	4
641	A	2	b	major fault	1	0	0	0	0	0
643	A	1	b	time (s)	44.08	108.16	58.44	75.26	80.41	119.47
644	A	1	b	lett forceps movement (cm)	1125	1714	1367	2085	1673	2379
645	A	1	b	right forceps movement (cm)	1045	2199	1222	1297	1197	1547
646	A	1	b	total movement (cm)	2170	3913	2589	3382	2870	3926
647	A	1	b	minor fault	0	0	0	1	0	0
648	A	1	b	major fault	0	1	0	1	0	0
650	A	2	b	time (s)	42.65	44.41	46.31	64.66	73.19	70.05
651	A	2	b	lett forceps movement (cm)	1161	1114	1159	1340	1547	1500
652	A	2	b	right forceps movement (cm)	1077	1045	1059	1147	1226	1176
653	A	2	b	total movement (cm)	2238	2159	2218	2487	2773	2676
654	A	2	b	minor fault	2	1	0	1	1	0
655	A	2	b	major fault	0	0	0	0	0	0
657	A	1	b	time (s)	48.35	51.21	54.16	73.31	74.1	78.4
658	A	1	b	lett forceps movement (cm)	1422	1355	1303	1674	1852	1752
659	A	1	b	right forceps movement (cm)	910	850	987	1296	1038	1187
660	A	1	b	total movement (cm)	2332	2205	2290	2970	2890	2939
661	A	1	b	minor fault	0	1	0	2	1	1
662	A	1	b	major fault	1	0	0	1	1	0
664	A	2	b	time (s)	32.88	30.57	48.28	59.49	65.93	96.71
665	A	2	b	lett forceps movement (cm)	1568	1585	1725	1402	1760	2294
666	A	2	b	right forceps movement (cm)	844	675	866	1159	1128	1225
667	A	2	b	total movement (cm)	2412	2260	2591	2561	2888	3519
668	A	2	b	minor fault	0	0	2	0	2	4
669	A	2	b	major fault	1	0	0	1	1	1
671	A	1	b	time (s)	48.51	56.55	62.4	61.37	63.27	81.68
672	A	1	b	lett forceps movement (cm)	849	940	1199	1019	1104	1270
673	A	1	b	right forceps movement (cm)		1432	1345	1422	1401	1451
674	A	1	b	total movement (cm)	849	2372	2544	2441	2505	2721
675	A	1	b	minor fault	0	0	1	1	0	1
676	A	1	b	major fault	0	0	1	0	0	0
678	A	2	b	time (s)	42.86	46.92	51.49	49.52	56.22	78.1
679	A	2	b	lett forceps movement (cm)	769	835	910	762	856	990
680	A	2	b	right forceps movement (cm)	1447	1376	1363	1484	1495	1519
681	A	2	b	total movement (cm)	2216	2211	2273	2246	2351	2509
682	A	2	b	minor fault	0	0	0	1	3	1
683	A	2	b	major fault	0	0	0	0	0	0
685	A	1	b	time (s)	43.37	57.41	72.3	67.3	69.43	100.36
686	A	1	b	lett forceps movement (cm)	1140	1187	1446	1259	1432	1842
687	A	1	b	right forceps movement (cm)	1174	1288	1488	1330	1403	1563
688	A	1	b	total movement (cm)	2314	2475	2934	2589	2835	3405
689	A	1	b	minor fault	0	2	1	2	3	4
690	A	1	b	major fault	0	0	0	0	0	0
692	A	2	b	time (s)	48.02	51.1	53.95	61.49	65.37	81.74
693	A	2	b	lett forceps movement (cm)	1436	1526	1109	1528	1610	1669
694	A	2	b	right forceps movement (cm)	1046	1073	1359	1178	1219	1441
695	A	2	b	total movement (cm)	2482	2599	2468	2706	2829	3110
696	A	2	b	minor fault	0	0	3	1	5	2
697	A	2	b	major fault	0	1	0	0	0	0
699	A	3	b	time (s)	35.05	41.39	38.8	44.77	51.38	57.67
700	A	3	b	lett forceps movement (cm)	1128	1121	1118	1192	1300	1418
701	A	3	b	right forceps movement (cm)	1212	1242	1166	1237	1215	1214
702	A	3	b	total movement (cm)	2340	2363	2284	2429	2515	2632
703	A	3	b	minor fault	0	1	1	0	2	1
704	A	3	b	major fault	0	0	0	0	0	0
706	A	4	b	time (s)	36.27	41.51	36.26	46.56	69.37	83.31
707	A	4	b	lett forceps movement (cm)	1170	1348	1190	1285	1589	1778
708	A	4	b	right forceps movement (cm)	1083	1072	1075	1271	1375	1586
709	A	4	b	total movement (cm)	2253	2420	2265	2556	2964	3364
710	A	4	b	minor fault	0	0	0	0	0	3
711	A	4	b	major fault	0	0	0	0	0	1
713	A	3	b	time (s)	41.4	40.36	37.15	48.19	48.18	70.44
714	A	3	b	lett forceps movement (cm)	1286	1308	1298	1439	1530	1754
715	A	3	b	right forceps movement (cm)	1161	1064	1144	1206	1046	1421
716	A	3	b	total movement (cm)	2447	2372	2442	2645	2576	3175
717	A	3	b	minor fault	0	1	0	0	1	3
718	A	3	b	major fault	0	0	0	0	0	0
720	A	4	b	time (s)	42.18	48.35	41.83	57.7	53.64	75.88
721	A	4	b	lett forceps movement (cm)	1189	1277	1208	1408	1427	1728
722	A	4	b	right forceps movement (cm)	1559	1306	1193	1382	1358	1473
723	A	4	b	total movement (cm)	2748	2583	2401	2790	2785	3201
724	A	4	b	minor fault	0	0	1	2	2	1
725	A	4	b	major fault	0	0	0	0	0	0
727	A	3	b	time (s)	40.73	38.03	36.52	43.12	51.58	89.02
728	A	3	b	lett forceps movement (cm)	1322	1219	1175	1151	1189	1880
729	A	3	b	right forceps movement (cm)	1066	1112	1103	1249	1280	1636
730	A	3	b	total movement (cm)	2388	2331	2278	2400	2469	3516
731	A	3	b	minor fault	1	1	1	1	3	4
732	A	3	b	major fault	0	0	0	0	0	2
734	A	4	b	time (s)	29.57	38	37.26	40.26	49.8	65.77
735	A	4	b	lett forceps movement (cm)	1083	1234	1221	1112	1398	1576
736	A	4	b	right forceps movement (cm)	1041	1139	1222	1268	1237	1523
737	A	4	b	total movement (cm)	2124	2373	2443	2380	2635	3099
738	A	4	b	minor fault	0	1	1	3	5	5
739	A	4	b	major fault	0	0	0	0	0	0
741	A	3	b	time (s)	42.84	46.83	46.81	58.04	54.3	73.93
742	A	3	b	lett forceps movement (cm)	871	1004	965	1082	1043	1381
743	A	3	b	right forceps movement (cm)	1222	1190	1160	1250	1150	1270
744	A	3	b	total movement (cm)	2093	2194	2125	2332	2193	2651
745	A	3	b	minor fault	0	1	0	0	0	1
746	A	3	b	major fault	0	0	0	0	0	0
748	A	4	b	time (s)	42.04	42.87	46.81	50.32	48.61	66.05
749	A	4	b	lett forceps movement (cm)	725	767	832	972	1079	1112
750	A	4	b	right forceps movement (cm)	1292	1248	1230	1218	1143	1263
751	A	4	b	total movement (cm)	2017	2015	2062	2190	2222	2375
752	A	4	b	minor fault	0	1	1	0	0	1
753	A	4	b	major fault	0	0	0	0	0	0
755	A	1	b	time (s)	47.59	48.22	52.26	75.61	68.1	109.02
756	A	1	b	lett forceps movement (cm)	1559	1250	1391	1702	1879	2347
757	A	1	b	right forceps movement (cm)	1324	1318	1374	1212	1085	1406
758	A	1	b	total movement (cm)	2883	2568	2765	2914	2964	3753
759	A	1	b	minor fault	0	0	0	0	0	1
760	A	1	b	major fault	0	0	0	0	0	0
762	A	2	b	time (s)	53.62	41.56	54.08	59.51	59.13	71.51
763	A	2	b	lett forceps movement (cm)	1426	1291	1365	1485	1244	1462
764	A	2	b	right forceps movement (cm)	1385	1660	1406	1397	1428	1381
765	A	2	b	total movement (cm)	2811	2951	2771	2882	2672	2843
766	A	2	b	minor fault	0	2	0	0	3	1
767	A	2	b	major fault	1	0	0	0	0	0
769	A	3	b	time (s)	37.64	42.57	42.57	54.73	57.82	63.38
770	A	3	b	lett forceps movement (cm)	1209	1276	1237	1510	1456	1542
771	A	3	b	right forceps movement (cm)	1047	1037	1111	1094	1144	1134
772	A	3	b	total movement (cm)	2256	2313	2348	2604	2600	2676
773	A	3	b	minor fault	0	0	0	0	1	0
774	A	3	b	major fault	0	0	0	0	0	0
776	A	4	b	time (s)	55.14	69.78	53.34	57.04	53.61	63.74
777	A	4	b	lett forceps movement (cm)	1269	1401	1227	1366	1341	1361
778	A	4	b	right forceps movement (cm)	1489	1246	1185	1113	1103	1285
779	A	4	b	total movement (cm)	2758	2647	2412	2479	2444	2646
780	A	4	b	minor fault	0	3	0	0	0	1
781	A	4	b	major fault	1	0	0	0	0	0
783	A	3	b	time (s)	33.95	41.96	40.81	50.71	54.65	68.37
784	A	3	b	lett forceps movement (cm)	995	1294	1319	1397	1443	1404
785	A	3	b	right forceps movement (cm)	1102	1057	952	955	1060	1181
786	A	3	b	total movement (cm)	2097	2351	2271	2352	2503	2585
787	A	3	b	minor fault	2	0	1	1	1	2
788	A	3	b	major fault	0	0	0	0	0	0
790	A	4	b	time (s)	31.28	34.58	41.37	38.13	47.47	54.91
791	A	4	b	lett forceps movement (cm)	1194	1487	1479	1447	1428	1745
792	A	4	b	right forceps movement (cm)	890	676	782	676	918	806
793	A	4	b	total movement (cm)	2084	2163	2261	2123	2346	2551
794	A	4	b	minor fault	3	2	1	1	1	4
795	A	4	b	major fault	0	0	0	0	0	0
797	A	3	b	time (s)	38.04	42.13	45.52	54.26	60.87	88.06
798	A	3	b	lett forceps movement (cm)	758	806	867	1022	956	1520
799	A	3	b	right forceps movement (cm)	1272	1252	1305	1360	1578	1786
800	A	3	b	total movement (cm)	2030	2058	2172	2382	2534	3306
801	A	3	b	minor fault	2	1	2	0	0	4
802	A	3	b	major fault	0	0	0	0	0	1
804	A	4	b	time (s)	50.17	61.29	53.08	60.42	67.57	87.08
805	A	4	b	lett forceps movement (cm)	1321	1441	1407	1523	1701	1750
806	A	4	b	right forceps movement (cm)	1266	1149	1362	1292	1225	1433
807	A	4	b	total movement (cm)	2587	2590	2769	2815	2926	3183
808	A	4	b	minor fault	0	1	0	0	1	1
809	A	4	b	major fault	0	0	0	0	0	0
811	A	3	b	time (s)	49.31	72.3	73.35	74.78	84.93	101.18
812	A	3	b	lett forceps movement (cm)	1163	1062	1326	1305	1345	1580
813	A	3	b	right forceps movement (cm)	1195	1550	1330	1358	1504	1608
814	A	3	b	total movement (cm)	2358	2612	2656	2663	2849	3188
815	A	3	b	minor fault	0	0	0	0	3	0
816	A	3	b	major fault	0	0	0	0	0	0
818	A	4	b	time (s)	53.24	60.81	70.61	74.12	87.16	96.28
819	A	4	b	lett forceps movement (cm)	1045	1301	1379	1312	1662	1631
820	A	4	b	right forceps movement (cm)	1356	1230	1389	1393	1473	1551
821	A	4	b	total movement (cm)	2401	2531	2768	2705	3135	3182
822	A	4	b	minor fault	0	0	0	2	0	3
823	A	4	b	major fault	0	0	0	0	0	0
825	A	3	b	time (s)	36.68	36.19	37.6	43.45	50.59	61.27
826	A	3	b	lett forceps movement (cm)	1391	1128	1246	1122	1236	1425
827	A	3	b	right forceps movement (cm)	1112	1150	1129	1307	1261	1238
828	A	3	b	total movement (cm)	2503	2278	2375	2429	2497	2663
829	A	3	b	minor fault	1	0	0	2	1	1
830	A	3	b	major fault	0	0	0	0	0	0
832	A	4	b	time (s)	32.63	39.53	37.63	46.87	45.33	68.73
833	A	4	b	lett forceps movement (cm)	1190	1377	1245	1504	1343	1686
834	A	4	b	right forceps movement (cm)	1157	1213	1209	1167	1290	1460
835	A	4	b	total movement (cm)	2347	2590	2454	2671	2633	3146
836	A	4	b	minor fault	0	0	1	0	0	1
837	A	4	b	major fault	0	0	0	0	0	0
839	A	3	b	time (s)	34.12	42.96	46.27	56.38	51.92	64.42
840	A	3	b	lett forceps movement (cm)	1209	1313	1276	1353	1339	1370
841	A	3	b	right forceps movement (cm)	981	1101	1091	1168	1255	1184
842	A	3	b	total movement (cm)	2190	2414	2367	2521	2594	2554
843	A	3	b	minor fault	0	1	1	1	0	1
844	A	3	b	major fault	0	0	0	0	0	0
846	A	4	b	time (s)	40.85	49.43	46.09	51.63	63.42	73.4
847	A	4	b	lett forceps movement (cm)	1481	1371	1244	1313	1699	1698
848	A	4	b	right forceps movement (cm)	1114	1237	1216	1215	1139	1382
849	A	4	b	total movement (cm)	2595	2608	2460	2528	2838	3080
850	A	4	b	minor fault	1	1	1	0	3	0
851	A	4	b	major fault	1	0	0	0	1	0
853	A	1	b	time (s)	76.17	59.43	84.39	86.87	106.71	104.86
854	A	1	b	lett forceps movement (cm)	1673	1391	1747	1479	1395	1451
855	A	1	b	right forceps movement (cm)	1859	1557	1934	2069	2207	2133
856	A	1	b	total movement (cm)	3532	2948	3681	3548	3602	3584
857	A	1	b	minor fault	1	1	3	2	3	1
858	A	1	b	major fault	1	0	1	0	0	0
860	A	2	b	time (s)	48.82	57.68	55.35	61.46	100.23	95.72
861	A	2	b	lett forceps movement (cm)	1492	1585	1356	1326	1753	1626
862	A	2	b	right forceps movement (cm)	1227	1151	1246	1278	1985	1750
863	A	2	b	total movement (cm)	2719	2736	2602	2604	3738	3376
864	A	2	b	minor fault	0	0	1	0	3	3
865	A	2	b	major fault	0	0	0	0	0	0
867	A	1	b	time (s)	41.16	49.64	53.6	69.2	60.4	97.35
868	A	1	b	lett forceps movement (cm)	1239	1490	1594	1844	1729	2165
869	A	1	b	right forceps movement (cm)	1556	1842	1765	1719	1516	1779
870	A	1	b	total movement (cm)	2795	3332	3359	3563	3245	3944
871	A	1	b	minor fault	0	1	2	1	3	2
872	A	1	b	major fault	0	0	0	0	0	0
874	A	2	b	time (s)	36.51	37.28	45.92	55.48	67.96	79.28
875	A	2	b	lett forceps movement (cm)	1415	1608	1910	1840	1851	2106
876	A	2	b	right forceps movement (cm)	1601	1613	1574	1651	1742	2043
877	A	2	b	total movement (cm)	3016	3221	3484	3491	3593	4149
878	A	2	b	minor fault	0	3	2	1	2	0
879	A	2	b	major fault	0	0	0	0	0	0
881	A	3	b	time (s)	33.9	51.73	52.15	54.06	52.44	88.02
882	A	3	b	lett forceps movement (cm)	1389	1902	1765	1749	1503	2143
883	A	3	b	right forceps movement (cm)	1323	1551	1328	1381	1372	1671
884	A	3	b	total movement (cm)	2712	3453	3093	3130	2875	3814
885	A	3	b	minor fault	0	0	1	1	1	1
886	A	3	b	major fault	0	0	0	0	0	0
888	A	4	b	time (s)	26.56	33.46	42.24	45.72	46.26	58.4
889	A	4	b	lett forceps movement (cm)	1640	1509	1586	1774	1737	1859
890	A	4	b	right forceps movement (cm)	1190	1258	1486	1525	1474	1653
891	A	4	b	total movement (cm)	2830	2767	3072	3299	3211	3512
892	A	4	b	minor fault	4	5	4	5	5	6
893	A	4	b	major fault	0	0	0	0	0	0
895	A	3	b	time (s)	50.71	58.45	72.51	74.11	72.21	74.95
896	A	3	b	lett forceps movement (cm)	1142	1276	1311	1281	1143	1078
897	A	3	b	right forceps movement (cm)	1492	1659	1548	1690	1594	1752
898	A	3	b	total movement (cm)	2634	2935	2859	2971	2737	2830
899	A	3	b	minor fault	0	3	0	4	0	2
900	A	3	b	major fault	0	0	0	0	0	0
902	A	4	b	time (s)	44.48	51.17	54.28	55.76	69.11	86.37
903	A	4	b	lett forceps movement (cm)	1091	1102	992	1100	1116	1114
904	A	4	b	right forceps movement (cm)	1392	1386	1442	1528	1761	1821
905	A	4	b	total movement (cm)	2483	2488	2434	2628	2877	2935
906	A	4	b	minor fault	1	1	0	1	1	3
907	A	4	b	major fault	0	0	0	0	0	0
909	A	1	b	time (s)	36.1	41.48	44.28	41.3	47.8	65.02
910	A	1	b	lett forceps movement (cm)	1005	1008	970	946	1080	1188
911	A	1	b	right forceps movement (cm)	1073	1126	1123	1118	1109	1203
912	A	1	b	total movement (cm)	2078	2134	2093	2064	2189	2391
913	A	1	b	minor fault	0	0	2	3	0	0
914	A	1	b	major fault	0	0	0	0	0	0
916	A	2	b	time (s)	36.13	33.62	40.15	40.65	46.26	58.76
917	A	2	b	lett forceps movement (cm)	1134	1135	1221	1199	1256	1295
918	A	2	b	right forceps movement (cm)	950	940	939	891	904	1099
919	A	2	b	total movement (cm)	2084	2075	2160	2090	2160	2394
920	A	2	b	minor fault	0	0	0	0	0	1
921	A	2	b	major fault	0	0	0	0	0	0
923	A	1	b	time (s)	39.42	46.86	55.9	53.56	51.29	69.93
924	A	1	b	lett forceps movement (cm)	1032	1141	1184	1113	1149	1418
925	A	1	b	right forceps movement (cm)	1167	1286	1460	1332	1255	1283
926	A	1	b	total movement (cm)	2199	2427	2644	2445	2404	2701
927	A	1	b	minor fault	1	1	1	4	2	2
928	A	1	b	major fault	0	0	0	0	0	0
930	A	2	b	time (s)	30.19	43.24	46.57	49.53	48.11	69.57
931	A	2	b	lett forceps movement (cm)	572	805	1069	937	1179	1173
932	A	2	b	right forceps movement (cm)	1560	1641	1490	1464	1180	1708
933	A	2	b	total movement (cm)	2132	2446	2559	2401	2359	2881
934	A	2	b	minor fault	1	1	2	2	1	3
935	A	2	b	major fault	0	0	0	0	0	0
937	A	1	b	time (s)	56.03	44.76	43.15	54.83	53.14	78.27
938	A	1	b	lett forceps movement (cm)	1638	1282	1281	1570	1569	1616
939	A	1	b	right forceps movement (cm)	1447	1228	1131	1193	1156	1312
940	A	1	b	total movement (cm)	3085	2510	2412	2763	2725	2928
941	A	1	b	minor fault	1	1	0	0	3	1
942	A	1	b	major fault	1	0	0	0	0	0
944	A	2	b	time (s)	53.03	41.24	37.6	66.14	54.19	61.52
945	A	2	b	lett forceps movement (cm)	1624	1274	1275	1753	1359	1323
946	A	2	b	right forceps movement (cm)	1543	1285	1218	1553	1350	1582
947	A	2	b	total movement (cm)	3167	2559	2493	3306	2709	2905
948	A	2	b	minor fault	0	1	2	0	1	0
949	A	2	b	major fault	1	0	0	0	0	0
951	A	3	b	time (s)	34.5	37.9	41.01	42.29	61.62	89.94
952	A	3	b	lett forceps movement (cm)	1104	1169	1114	1187	1421	1732
953	A	3	b	right forceps movement (cm)	966	845	925	879	945	1016
954	A	3	b	total movement (cm)	2070	2014	2039	2066	2366	2748
955	A	3	b	minor fault	1	0	0	0	0	0
956	A	3	b	major fault	0	0	0	0	0	0
958	A	4	b	time (s)	33.36	31.14	39.56	41.17	41.38	55.92
959	A	4	b	lett forceps movement (cm)	1259	1175	1357	1446	1414	1516
960	A	4	b	right forceps movement (cm)	901	919	925	888	875	1040
961	A	4	b	total movement (cm)	2160	2094	2282	2334	2289	2556
962	A	4	b	minor fault	0	0	0	0	0	1
963	A	4	b	major fault	0	0	0	0	0	0
965	A	1	b	time (s)	41.33	44.95	60.01	60.83	73.74	106.15
966	A	1	b	lett forceps movement (cm)	932	1080	1220	1186	1335	1696
967	A	1	b	right forceps movement (cm)	1030	1042	1239	1235	1262	1276
968	A	1	b	total movement (cm)	1962	2122	2459	2421	2597	2972
969	A	1	b	minor fault	0	1	0	0	0	0
970	A	1	b	major fault	0	0	0	0	1	1
972	A	2	b	time (s)	41.96	43.91	45.76	52.05	59.61	84.72
973	A	2	b	lett forceps movement (cm)	1079	1061	1078	1079	1339	1271
974	A	2	b	right forceps movement (cm)	1134	1160	1190	1241	1238	1440
975	A	2	b	total movement (cm)	2213	2221	2268	2320	2577	2711
976	A	2	b	minor fault	0	0	0	0	0	1
977	A	2	b	major fault	0	0	0	0	0	0
979	A	1	b	time (s)	34.39	35.97	44.63	48.71	57.85	117.91
980	A	1	b	lett forceps movement (cm)	970	1002	1098	1177	1283	1675
981	A	1	b	right forceps movement (cm)	1008	1106	1122	1109	1241	1752
982	A	1	b	total movement (cm)	1978	2108	2220	2286	2524	3427
983	A	1	b	minor fault	1	0	2	0	0	0
984	A	1	b	major fault	0	0	0	0	0	1
986	A	2	b	time (s)	40.51	45.76	44.41	60.08	65.81	82.5
987	A	2	b	lett forceps movement (cm)	989	1125	1101	1235	1284	1413
988	A	2	b	right forceps movement (cm)	1329	1312	1235	1243	1330	1684
989	A	2	b	total movement (cm)	2318	2437	2336	2478	2614	3097
990	A	2	b	minor fault	0	0	0	1	0	3
991	A	2	b	major fault	0	0	0	0	0	0
993	A	3	b	time (s)	35.2	41.57	48.71	51.84	64.28	71.6
994	A	3	b	lett forceps movement (cm)	1152	1187	1288	1219	1295	1342
995	A	3	b	right forceps movement (cm)	1096	1146	1033	1124	1167	1303
996	A	3	b	total movement (cm)	2248	2333	2321	2343	2462	2645
997	A	3	b	minor fault	0	0	0	0	0	1
998	A	3	b	major fault	0	0	0	0	0	0
1000	A	4	b	time (s)	32.26	45.38	44.38	40.73	52.1	68.48
1001	A	4	b	lett forceps movement (cm)	1055	1185	1166	1063	1171	1328
1002	A	4	b	right forceps movement (cm)	1155	1284	1214	1255	1335	1259
1003	A	4	b	total movement (cm)	2210	2469	2380	2318	2506	2587
1004	A	4	b	minor fault	0	2	2	3	3	2
1005	A	4	b	major fault	0	0	0	0	0	0
1007	A	3	b	time (s)	40.85	47.63	61.64	59.65	63.14	100.3
1008	A	3	b	lett forceps movement (cm)	1110	1175	1319	1315	1161	1486
1009	A	3	b	right forceps movement (cm)	1159	1094	1349	1269	1431	1585
1010	A	3	b	total movement (cm)	2269	2269	2668	2584	2592	3071
1011	A	3	b	minor fault	0	1	1	0	1	1
1012	A	3	b	major fault	0	0	0	0	0	0
1014	A	4	b	time (s)	40.8	45	48.26	58.71	68.26	122.5
1015	A	4	b	lett forceps movement (cm)	1057	1114	1187	1340	1162	1772
1016	A	4	b	right forceps movement (cm)	1992	1388	1381	1437	1525	1988
1017	A	4	b	total movement (cm)	3049	2502	2568	2777	2687	3760
1018	A	4	b	minor fault	0	0	0	1	0	1
1019	A	4	b	major fault	0	0	0	0	0	1
1021	A	3	b	time (s)	29.44	40.12	39.38	39.5	66.97	72.96
1022	A	3	b	lett forceps movement (cm)	925	1231	1218	1115	1631	1537
1023	A	3	b	right forceps movement (cm)	1384	1313	1316	1207	1643	1630
1024	A	3	b	total movement (cm)	2309	2544	2534	2322	3274	3167
1025	A	3	b	minor fault	0	1	0	0	0	1
1026	A	3	b	major fault	0	0	0	0	2	0
1028	A	4	b	time (s)	46.23	54.57	50.13	65.14	60.33	87.88
1029	A	4	b	lett forceps movement (cm)	1057	1394	1187	1679	1395	1859
1030	A	4	b	right forceps movement (cm)	1906	1743	1400	1678	1685	2019
1031	A	4	b	total movement (cm)	2963	3137	2587	3357	3080	3878
1032	A	4	b	minor fault	0	0	1	0	1	1
1033	A	4	b	major fault	0	0	0	0	0	1
1035	A	3	b	time (s)	39.59	42.72	49.21	46.13	56.31	72.17
1036	A	3	b	lett forceps movement (cm)	823	1059	1008	855	1115	1261
1037	A	3	b	right forceps movement (cm)	1410	1304	1505	1433	1422	1581
1038	A	3	b	total movement (cm)	2233	2363	2513	2288	2537	2842
1039	A	3	b	minor fault	0	0	0	0	0	0
1040	A	3	b	major fault	0	0	0	0	0	0
1042	A	4	b	time (s)	30.21	44.92	41.26	46.05	61.46	68.26
1043	A	4	b	lett forceps movement (cm)	896	1021	1080	1060	1130	1474
1044	A	4	b	right forceps movement (cm)	1253	1470	1337	1375	1619	1555
1045	A	4	b	total movement (cm)	2149	2491	2417	2435	2749	3029
1046	A	4	b	minor fault	0	0	0	0	0	1
1047	A	4	b	major fault	0	0	0	0	0	0
1049	A	3	b	time (s)	39.44	38.89	36.93	55.28	67.07	85.64
1050	A	3	b	lett forceps movement (cm)	1033	1076	1116	1382	1560	1689
1051	A	3	b	right forceps movement (cm)	1535	1489	1484	1790	1679	1751
1052	A	3	b	total movement (cm)	2568	2565	2600	3172	3239	3440
1053	A	3	b	minor fault	0	2	1	0	3	1
1054	A	3	b	major fault	0	0	0	1	1	0
1056	A	4	b	time (s)	36.14	35.7	45.57	44.83	49.03	65.34
1057	A	4	b	lett forceps movement (cm)	909	867	1082	1215	1223	1404
1058	A	4	b	right forceps movement (cm)	1547	1508	1585	1538	1541	1873
1059	A	4	b	total movement (cm)	2456	2375	2667	2753	2764	3277
1060	A	4	b	minor fault	0	0	0	0	0	0
1061	A	4	b	major fault	1	0	0	0	0	1
1063	A	1	b	time (s)	53.41	113.74	64.72	71.01	80.86	105.86
1064	A	1	b	lett forceps movement (cm)	1235	2458	1159	1662	1956	2034
1065	A	1	b	right forceps movement (cm)	1353	1896	1457	1302	1172	1843
1066	A	1	b	total movement (cm)	2588	4354	2616	2964	3128	3877
1067	A	1	b	minor fault	0	0	0	0	0	0
1068	A	1	b	major fault	0	1	0	0	0	0
1070	A	2	b	time (s)	60.52	68.26	67.54	85.73	91.32	96.58
1071	A	2	b	lett forceps movement (cm)	1540	1652	1563	1873	1850	1856
1072	A	2	b	right forceps movement (cm)	1645	1678	1405	1597	1544	1683
1073	A	2	b	total movement (cm)	3185	3330	2968	3470	3394	3539
1074	A	2	b	minor fault	0	0	0	0	0	0
1075	A	2	b	major fault	0	1	0	1	1	0
1077	A	3	b	time (s)	48.87	53.34	57.72	67.79	69.53	84.04
1078	A	3	b	lett forceps movement (cm)	1156	1183	1224	1238	1216	1363
1079	A	3	b	right forceps movement (cm)	973	1158	1107	1217	1261	1393
1080	A	3	b	total movement (cm)	2129	2341	2331	2455	2477	2756
1081	A	3	b	minor fault	0	0	0	0	0	0
1082	A	3	b	major fault	0	0	0	0	0	0
1084	A	4	b	time (s)	44.82	53.17	52.03	58.98	57.96	73.67
1085	A	4	b	lett forceps movement (cm)	1009	1069	1044	1111	1097	1279
1086	A	4	b	right forceps movement (cm)	1217	1277	1329	1336	1269	1400
1087	A	4	b	total movement (cm)	2226	2346	2373	2447	2366	2679
1088	A	4	b	minor fault	0	0	0	0	0	0
1089	A	4	b	major fault	0	0	0	0	0	0
1091	A	3	b	time (s)	58.45	44.04	73.91	71.8	65.43	99.05
1092	A	3	b	lett forceps movement (cm)	1759	1337	1589	1606	1231	1577
1093	A	3	b	right forceps movement (cm)	1377	1109	1707	1601	1621	2068
1094	A	3	b	total movement (cm)	3136	2446	3296	3207	2852	3645
1095	A	3	b	minor fault	1	2	0	2	0	2
1096	A	3	b	major fault	1	0	1	0	0	0
1098	A	4	b	time (s)	41.33	55.02	59.77	61.73	53.51	92.33
1099	A	4	b	lett forceps movement (cm)	1344	1344	1124	1392	1201	1499
1100	A	4	b	right forceps movement (cm)	1218	1285	1434	1357	1448	1841
1101	A	4	b	total movement (cm)	2562	2629	2558	2749	2649	3340
1102	A	4	b	minor fault	0	0	0	1	1	1
1103	A	4	b	major fault	0	0	0	0	0	1
1105	B	1	b	time (s)	46.99	61.55	51.32	57	57.38	81.08
1106	B	1	b	lett forceps movement (cm)	1060	1226	1075	1248	1214	1423
1107	B	1	b	right forceps movement (cm)	1303	1185	1192	1116	1117	1333
1108	B	1	b	total movement (cm)	2363	2411	2267	2364	2331	2756
1109	B	1	b	minor fault	0	1	0	0	1	0
1110	B	1	b	major fault	0	0	0	0	0	0
1112	B	2	b	time (s)	36.25	53.18	59.87	56.41	63.07	93.13
1113	B	2	b	lett forceps movement (cm)	1056	1099	1125	1116	1140	1603
1114	B	2	b	right forceps movement (cm)	1116	1186	1208	1183	1267	1360
1115	B	2	b	total movement (cm)	2172	2285	2333	2299	2407	2963
1116	B	2	b	minor fault	0	1	1	0	2	1
1117	B	2	b	major fault	0	0	0	0	0	1
1119	B	1	b	time (s)	43.03	49.09	51.79	56.79	67.21	88.26
1120	B	1	b	lett forceps movement (cm)	1144	1170	1225	1234	1287	1441
1121	B	1	b	right forceps movement (cm)	1124	1138	1147	1175	1296	1372
1122	B	1	b	total movement (cm)	2268	2308	2372	2409	2583	2813
1123	B	1	b	minor fault	1	0	1	0	0	0
1124	B	1	b	major fault	0	0	0	0	0	0
1126	B	2	b	time (s)	36.93	55.49	43.67	51.18	63.39	79.86
1127	B	2	b	lett forceps movement (cm)	1009	1198	1235	1193	1261	1182
1128	B	2	b	right forceps movement (cm)	1070	1200	1165	1216	1274	1363
1129	B	2	b	total movement (cm)	2079	2398	2400	2409	2535	2545
1130	B	2	b	minor fault	0	1	0	0	0	1
1131	B	2	b	major fault	0	0	0	0	0	0
1133	B	1	b	time (s)	39.42	52	53.16	50.88	55.49	63.72
1134	B	1	b	lett forceps movement (cm)	1511	1485	1506	1482	1539	1627
1135	B	1	b	right forceps movement (cm)	1095	1291	1242	1037	1262	1289
1136	B	1	b	total movement (cm)	2606	2776	2748	2519	2801	2916
1137	B	1	b	minor fault	2	2	6	2	3	6
1138	B	1	b	major fault	1	1	2	0	0	0
1140	B	2	b	time (s)	30.63	35.39	56.77	42.84	52.98	7464
1141	B	2	b	lett forceps movement (cm)	1010	1000	1586	1313	1584	1663
1142	B	2	b	right forceps movement (cm)	1111	1251	1844	1192	1128	1318
1143	B	2	b	total movement (cm)	2121	2251	3430	2505	2712	2981
1144	B	2	b	minor fault	3	3	8	2	10	7
1145	B	2	b	major fault	0	0	2	0	0	0
1147	B	3	b	time (s)	38.26	49.32	48.13	48.66	49.76	84.37
1148	B	3	b	lett forceps movement (cm)	1019	1184	1063	973	1099	1429
1149	B	3	b	right forceps movement (cm)	1029	1113	1093	1116	1054	1376
1150	B	3	b	total movement (cm)	2048	2297	2156	2089	2153	2805
1151	B	3	b	minor fault	0	0	2	1	0	1
1152	B	3	b	major fault	0	0	0	0	0	1
1154	B	4	b	time (s)	38.07	42.9	43.32	62.85	47.95	59.15
1155	B	4	b	lett forceps movement (cm)	1013	994	1073	1430	1143	1201
1156	B	4	b	right forceps movement (cm)	1096	1139	1160	1305	1097	1169
1157	B	4	b	total movement (cm)	2109	2133	2233	2735	2240	2370
1158	B	4	b	minor fault	0	0	0	0	0	4
1159	B	4	b	major fault	0	0	0	1	0	0
1161	B	1	b	time (s)	40.34	41.4	38.64	43.46	35.58	58.28
1162	B	1	b	lett forceps movement (cm)	1208	1159	1157	1317	1292	1421
1163	B	1	b	right forceps movement (cm)	991	1000	1114	1146	1086	1167
1164	B	1	b	total movement (cm)	2199	2159	2271	2463	2378	2588
1165	B	1	b	minor fault	0	3	2	1	1	2
1166	B	1	b	major fault	0	0	0	0	0	0
1168	B	2	b	time (s)	35.16	35.27	40.33	37.43	64.43	63.71
1169	B	2	b	lett forceps movement (cm)	1001	1043	1155	1273	1526	1281
1170	B	2	b	right forceps movement (cm)	1248	1275	1422	1248	1449	1383
1171	B	2	b	total movement (cm)	2249	2318	2577	2521	2975	2664
1172	B	2	b	minor fault	0	2	0	0	0	2
1173	B	2	b	major fault	0	0	0	0	1	0
1175	B	3	b	time (s)	58.4	52.53	48.82	43.48	59.16	70.31
1176	B	3	b	lett forceps movement (cm)	1221	1271	1179	1181	1414	1360
1177	B	3	b	right forceps movement (cm)	1262	1108	1026	975	1149	1110
1178	B	3	b	total movement (cm)	2483	2379	2205	2156	2563	2470
1179	B	3	b	minor fault	0	0	0	0	0	1
1180	B	3	b	major fault	1	0	0	0	0	0
1182	B	4	b	time (s)	37.97	45.7	45.4	49.71	49.74	74.93
1183	B	4	b	lett forceps movement (cm)	1133	1241	1330	1397	1176	1467
1184	B	4	b	right forceps movement (cm)	836	721	670	772	928	1069
1185	B	4	b	total movement (cm)	1969	1962	2000	2169	2104	2536
1186	B	4	b	minor fault	0	0	0	0	0	0
1187	B	4	b	major fault	0	0	0	0	0	0
1189	B	1	b	time (s)	42.27	46.9	59.22	55.05	50.81	61.58
1190	B	1	b	lett forceps movement (cm)	1039	1286	1433	1333	1251	1397
1191	B	1	b	right forceps movement (cm)	989	960	1341	976	1107	1106
1192	B	1	b	total movement (cm)	2028	2246	2774	2309	2358	2503
1193	B	1	b	minor fault	0	0	0	0	0	0
1194	B	1	b	major fault	0	0	1	0	0	0
1196	B	2	b	time (s)	30.41	40.32	38.45	51.63	51.06	47.48
1197	B	2	b	lett forceps movement (cm)	873	1174	1088	1234	1218	1064
1198	B	2	b	right forceps movement (cm)	1080	1073	1059	1224	1055	1174
1199	B	2	b	total movement (cm)	1953	2247	2147	2458	2273	2238
1200	B	2	b	minor fault	0	2	3	1	0	3
1201	B	2	b	major fault	0	0	0	1	0	0
1203	B	3	b	time (s)	29.52	44	41.89	49.36	48.33	63.45
1204	B	3	b	lett forceps movement (cm)	1077	1503	1339	1521	1265	1614
1205	B	3	b	right forceps movement (cm)	1089	1339	1150	1329	1406	1457
1206	B	3	b	total movement (cm)	2166	2842	2489	2850	2671	3071
1207	B	3	b	minor fault	1	2	1	1	4	7
1208	B	3	b	major fault	0	0	0	1	0	0
1210	B	4	b	time (s)	39.12	67.86	45.67	59.54	62.63	67.19
1211	B	4	b	lett forceps movement (cm)	1334	1881	1324	1431	1839	1766
1212	B	4	b	right forceps movement (cm)	1136	1558	1108	1365	1260	1304
1213	B	4	b	total movement (cm)	2470	3439	2432	2796	3099	3070
1214	B	4	b	minor fault	0	3	4	2	1	0
1215	B	4	b	major fault	1	2	0	1	0	0
1217	B	1	b	time (s)	40.77	46.85	46.27	46.39	49.37	83.28
1218	B	1	b	lett forceps movement (cm)	953	1112	985	1113	1315	1754
1219	B	1	b	right forceps movement (cm)	1753	1569	1629	1632	1644	2044
1220	B	1	b	total movement (cm)	2706	2681	2614	2745	2959	3798
1221	B	1	b	minor fault	0	0	0	0	0	1
1222	B	1	b	major fault	0	0	0	0	0	1
1224	B	2	b	time (s)	36.86	40.23	40.25	40.53	59.94	74.07
1225	B	2	b	lett forceps movement (cm)	1191	1243	1250	1209	1624	1592
1226	B	2	b	right forceps movement (cm)	1292	1343	1304	1384	1496	1662
1227	B	2	b	total movement (cm)	2483	2586	2554	2593	3120	3254
1228	B	2	b	minor fault	0	0	0	0	1	0
1229	B	2	b	major fault	0	0	0	0	1	1
1231	B	1	b	time (s)	54.06	53.24	50.29	95.82	54.04	64.48
1232	B	1	b	lett forceps movement (cm)	1342	1195	1172	1752	1195	1358
1233	B	1	b	right forceps movement (cm)	1086	1129	1119	1304	1357	1300
1234	B	1	b	total movement (cm)	2428	2324	2291	3056	2552	2658
1235	B	1	b	minor fault	1	0	2	1	3	5
1236	B	1	b	major fault	0	0	0	1	0	0
1238	B	2	b	time (s)	35.98	71.21	49.66	62.42	58.16	71.1
1239	B	2	b	lett forceps movement (cm)	1186	1916	1008	1469	1262	1644
1240	B	2	b	right forceps movement (cm)	1019	1276	1331	1333	1305	1304
1241	B	2	b	total movement (cm)	2205	3192	2339	2802	2567	2948
1242	B	2	b	minor fault	1	1	2	2	2	3
1243	B	2	b	major fault	0	2	0	1	0	1
1245	B	3	b	time (s)	31.83	41.8	37.9	36.28	46.42	55.66
1246	B	3	b	lett forceps movement (cm)	902	781	772	612	905	716
1247	B	3	b	right forceps movement (cm)	1449	1381	1451	1470	1565	1748
1248	B	3	b	total movement (cm)	2351	2162	2223	2082	2470	2464
1249	B	3	b	minor fault	0	1	1	0	0	1
1250	B	3	b	major fault	0	0	0	0	0	0
1252	B	4	b	time (s)	34.82	45.62	48.35	58.85	42.83	77.03
1253	B	4	b	lett forceps movement (cm)	980	977	1082	1256	890	1415
1254	B	4	b	right forceps movement (cm)	1307	1586	1546	1825	1564	1705
1255	B	4	b	total movement (cm)	2287	2563	2628	3081	2454	3120
1256	B	4	b	minor fault	0	0	1	0	0	0
1257	B	4	b	major fault	0	0	1	1	0	0
1259	B	3	b	time (s)	31.68	31.02	35.35	40.4	42.89	48.33
1260	B	3	b	lett forceps movement (cm)	1190	1108	1262	1146	1204	1234
1261	B	3	b	right forceps movement (cm)	1486	1301	1315	1651	1363	1475
1262	B	3	b	total movement (cm)	2676	2409	2577	2797	2567	2709
1263	B	3	b	minor fault	0	0	0	0	0	3
1264	B	3	b	major fault	0	0	0	0	0	0
1266	B	4	b	time (s)	23.76	28.22	37.38	32.99	52.68	73.76
1267	B	4	b	lett forceps movement (cm)	1146	1130	1182	1216	1659	1750
1268	B	4	b	right forceps movement (cm)	1388	1303	1459	1325	1753	1330
1269	B	4	b	total movement (cm)	2534	2433	2641	2541	3412	3080
1270	B	4	b	minor fault	0	1	0	1	0	0
1271	B	4	b	major fault	0	0	0	0	2	1
1273	B	3	b	time (s)	38.56	44.34	48.11	59.76	65.89	68.04
1274	B	3	b	lett forceps movement (cm)	1210	1236	1264	1188	1351	1246
1275	B	3	b	right forceps movement (cm)	1435	1374	1383	1342	1435	1465
1276	B	3	b	total movement (cm)	2645	2610	2647	2530	2786	2711
1277	B	3	b	minor fault	0	1	0	0	0	0
1278	B	3	b	major fault	0	0	0	0	0	0
1280	B	4	b	time (s)	32.81	41.76	42.04	52.53	54.29	77.47
1281	B	4	b	lett forceps movement (cm)	1029	1133	1118	1205	1290	1351
1282	B	4	b	right forceps movement (cm)	1093	1258	1209	1206	1319	1572
1283	B	4	b	total movement (cm)	2122	2391	2327	2411	2609	2923
1284	B	4	b	minor fault	0	0	0	0	0	0
1285	B	4	b	major fault	0	0	1	0	1	0
1287	B	3	b	time (s)	NA	NA	NA	NA	NA	NA
1288	B	3	b	lett forceps movement (cm)	NA	NA	NA	NA	NA	NA
1289	B	3	b	right forceps movement (cm)	NA	NA	NA	NA	NA	NA
1290	B	3	b	total movement (cm)	NA	NA	NA	NA	NA	NA
1291	B	3	b	minor fault	NA	NA	NA	NA	NA	NA
1292	B	3	b	major fault	NA	NA	NA	NA	NA	NA
1294	B	4	b	time (s)	NA	NA	NA	NA	NA	NA
1295	B	4	b	lett forceps movement (cm)	NA	NA	NA	NA	NA	NA
1296	B	4	b	right forceps movement (cm)	NA	NA	NA	NA	NA	NA
1297	B	4	b	total movement (cm)	NA	NA	NA	NA	NA	NA
1298	B	4	b	minor fault	NA	NA	NA	NA	NA	NA
1299	B	4	b	major fault	NA	NA	NA	NA	NA	NA
1301	B	1	b	time (s)	25.47	49.15	48.72	44.74	51.59	60.37
1302	B	1	b	lett forceps movement (cm)	1134	1676	1548	1453	1528	1436
1303	B	1	b	right forceps movement (cm)	935	967	1030	1069	1078	1183
1304	B	1	b	total movement (cm)	2069	2643	2578	2522	2606	2619
1305	B	1	b	minor fault	0	0	0	0	0	0
1306	B	1	b	major fault	0	1	0	0	0	0
1308	B	2	b	time (s)	31.15	27.96	40.83	42.42	50.47	57.15
1309	B	2	b	lett forceps movement (cm)	1256	1267	1399	1295	1421	1373
1310	B	2	b	right forceps movement (cm)	1067	1020	1010	1078	979	1167
1311	B	2	b	total movement (cm)	2323	2287	2409	2373	2400	2540
1312	B	2	b	minor fault	0	0	1	1	2	0
1313	B	2	b	major fault	0	0	0	0	0	0
1315	B	3	b	time (s)	31.7	31.43	45.26	45.94	55.67	55.17
1316	B	3	b	lett forceps movement (cm)	1064	954	1020	1079	1052	1111
1317	B	3	b	right forceps movement (cm)	1058	1070	1347	1299	1425	1305
1318	B	3	b	total movement (cm)	2122	2024	2367	2378	2477	2416
1319	B	3	b	minor fault	0	0	0	1	0	1
1320	B	3	b	major fault	0	0	1	0	0	0
1322	B	4	b	time (s)	29.9	44.35	41.47	39.53	40.82	75.86
1323	B	4	b	lett forceps movement (cm)	996	1173	1055	1039	1084	1275
1324	B	4	b	right forceps movement (cm)	1162	1306	1243	1237	1370	1421
1325	B	4	b	total movement (cm)	2158	2479	2298	2276	2454	2696
1326	B	4	b	minor fault	0	0	0	0	0	0
1327	B	4	b	major fault	0	0	0	0	0	0
1329	B	1	b	time (s)	65.71	74	63.67	67.43	89.16	89.36
1330	B	1	b	lett forceps movement (cm)	1182	1370	1300	1123	1314	1281
1331	B	1	b	right forceps movement (cm)	1704	1334	1310	1479	1752	1297
1332	B	1	b	total movement (cm)	2886	2704	2610	2602	3066	2578
1333	B	1	b	minor fault	0	0	0	0	0	1
1334	B	1	b	major fault	1	0	0	1	1	0
1336	B	2	b	time (s)	33.43	59.86	65.74	49.4	94.76	116.36
1337	B	2	b	lett forceps movement (cm)	1207	2137	1689	1237	1785	1413
1338	B	2	b	right forceps movement (cm)	1609	1618	1975	1826	2127	2658
1339	B	2	b	total movement (cm)	2816	3755	3664	3063	3912	4071
1340	B	2	b	minor fault	0	0	0	0	0	0
1341	B	2	b	major fault	0	1	1	0	1	0
1343	B	3	b	time (s)	42.98	72.11	56.08	68.05	74.68	76.1
1344	B	3	b	lett forceps movement (cm)	1140	1904	1558	1705	1617	1893
1345	B	3	b	right forceps movement (cm)	1460	1665	1171	1458	1649	1693
1346	B	3	b	total movement (cm)	2600	3569	2729	3163	3266	3586
1347	B	3	b	minor fault	1	1	0	1	0	1
1348	B	3	b	major fault	0	1	0	0	0	0
1350	B	4	b	time (s)	41.81	52.76	65.38	66.08	74.86	73.96
1351	B	4	b	lett forceps movement (cm)	1242	1693	1839	1915	1801	1981
1352	B	4	b	right forceps movement (cm)	1636	1381	1582	1871	1766	1320
1353	B	4	b	total movement (cm)	2878	3074	3421	3786	3567	3301
1354	B	4	b	minor fault	0	0	0	0	0	1
1355	B	4	b	major fault	0	0	0	0	1	0
1357	C	1	b	time (s)	39.68	44.23	45.17	47.81	53.58	66.42
1358	C	1	b	lett forceps movement (cm)	1048	1132	1186	1010	1144	1441
1359	C	1	b	right forceps movement (cm)	1246	1233	1204	1186	1199	1301
1360	C	1	b	total movement (cm)	2294	2365	2390	2196	2343	2742
1361	C	1	b	minor fault	0	2	1	1	1	3
1362	C	1	b	major fault	0	0	0	0	0	0
1364	C	2	b	time (s)	31.81	36.67	42.28	48.38	54.54	63.57
1365	C	2	b	lett forceps movement (cm)	1364	1345	1226	1312	1577	1680
1366	C	2	b	right forceps movement (cm)	1178	1062	1144	1252	1046	1145
1367	C	2	b	total movement (cm)	2542	2407	2370	2564	2623	2825
1368	C	2	b	minor fault	0	0	0	1	1	2
1369	C	2	b	major fault	0	0	0	0	0	0
1371	C	1	b	time (s)	86.55	59.63	45.77	66.41	77.32	87.08
1372	C	1	b	lett forceps movement (cm)	1730	1495	1400	1456	1880	1798
1373	C	1	b	right forceps movement (cm)	2079	1628	1434	1627	2043	1897
1374	C	1	b	total movement (cm)	3809	3123	2834	3083	3923	3695
1375	C	1	b	minor fault	0	0	0	0	0	0
1376	C	1	b	major fault	0	0	0	1	2	1
1378	C	2	b	time (s)	67.29	58.92	69.41	77.96	93.43	100.54
1379	C	2	b	lett forceps movement (cm)	1901	1485	1706	1754	2101	2309
1380	C	2	b	right forceps movement (cm)	1735	1701	1789	2157	1960	1732
1381	C	2	b	total movement (cm)	3636	3186	3495	3911	4061	4041
1382	C	2	b	minor fault	0	0	0	0	0	2
1383	C	2	b	major fault	0	0	1	1	1	1
1385	C	3	b	time (s)	58.44	53.67	54.05	76.2	95.86	98.12
1386	C	3	b	lett forceps movement (cm)	1579	1489	1613	2052	2241	1938
1387	C	3	b	right forceps movement (cm)	1643	1483	1485	1665	2057	1886
1388	C	3	b	total movement (cm)	3222	2972	3098	3717	4298	3824
1389	C	3	b	minor fault	2	4	3	2	3	2
1390	C	3	b	major fault	1	0	0	0	2	0
1392	C	4	b	time (s)	34.14	51.53	54.29	51.99	88.42	88.57
1393	C	4	b	lett forceps movement (cm)	1058	1112	984	968	1451	1678
1394	C	4	b	right forceps movement (cm)	1463	2041	1818	1695	1992	1689
1395	C	4	b	total movement (cm)	2521	3153	2802	2663	3443	3367
1396	C	4	b	minor fault	0	3	6	1	2	4
1397	C	4	b	major fault	0	1	0	0	1	1
1399	C	1	b	time (s)	34.76	35.31	43.52	46.26	47.6	63.01
1400	C	1	b	lett forceps movement (cm)	1239	1361	1487	1359	1446	1541
1401	C	1	b	right forceps movement (cm)	989	975	1057	1027	957	1026
1402	C	1	b	total movement (cm)	2228	2336	2544	2386	2403	2567
1403	C	1	b	minor fault	0	0	0	1	1	0
1404	C	1	b	major fault	0	0	0	0	0	0
1406	C	2	b	time (s)	26.37	38.95	29.25	32.42	30.77	54.67
1407	C	2	b	lett forceps movement (cm)	1103	1229	1195	1213	1292	1509
1408	C	2	b	right forceps movement (cm)	1121	1234	1158	1141	1007	1234
1409	C	2	b	total movement (cm)	2224	2463	2353	2354	2299	2743
1410	C	2	b	minor fault	1	0	2	1	4	2
1411	C	2	b	major fault	0	0	0	0	0	0
1413	C	1	b	time (s)	30.95	36.37	35.06	44.32	49.02	59.28
1414	C	1	b	lett forceps movement (cm)	1220	1089	1172	1282	1249	1420
1415	C	1	b	right forceps movement (cm)	966	1037	1074	1052	1068	883
1416	C	1	b	total movement (cm)	2186	2126	2246	2334	2317	2303
1417	C	1	b	minor fault	1	1	0	1	0	2
1418	C	1	b	major fault	0	0	0	0	0	0
1420	C	2	b	time (s)	30.65	29.5	40.27	40.67	47.23	59.07
1421	C	2	b	lett forceps movement (cm)	1203	1129	1180	1205	1404	1438
1422	C	2	b	right forceps movement (cm)	1005	985	927	1028	958	1026
1423	C	2	b	total movement (cm)	2208	2114	2107	2233	2362	2464
1424	C	2	b	minor fault	0	3	2	1	3	4
1425	C	2	b	major fault	0	0	0	0	0	0
1427	C	3	b	time (s)	30.24	37.92	35.85	37.13	40.02	51.19
1428	C	3	b	lett forceps movement (cm)	1145	1064	1111	1121	1044	1112
1429	C	3	b	right forceps movement (cm)	861	988	915	952	1014	1045
1430	C	3	b	total movement (cm)	2006	2052	2026	2073	2058	2157
1431	C	3	b	minor fault	0	0	0	1	0	0
1432	C	3	b	major fault	0	0	0	0	0	0
1434	C	4	b	time (s)	29.56	33.45	36.95	42.45	43.92	54.08
1435	C	4	b	lett forceps movement (cm)	983	1020	1007	1134	1165	1314
1436	C	4	b	right forceps movement (cm)	1070	901	1021	998	1028	1026
1437	C	4	b	total movement (cm)	2053	1921	2028	2132	2193	2340
1438	C	4	b	minor fault	0	0	0	0	0	1
1439	C	4	b	major fault	0	0	0	0	0	0
1441	C	3	b	time (s)	26.86	30	28.33	31.15	37.97	55.21
1442	C	3	b	lett forceps movement (cm)	1032	1083	1149	1258	1389	1558
1443	C	3	b	right forceps movement (cm)	944	977	1067	966	961	983
1444	C	3	b	total movement (cm)	1976	2060	2216	2224	2350	2541
1445	C	3	b	minor fault	0	1	1	0	2	0
1446	C	3	b	major fault	0	0	0	0	0	0
1448	C	4	b	time (s)	24.37	28.44	31.69	36.13	41.46	61.99
1449	C	4	b	lett forceps movement (cm)	1117	1241	1360	1184	1125	1503
1450	C	4	b	right forceps movement (cm)	941	979	881	839	977	940
1451	C	4	b	total movement (cm)	2058	2220	2241	2023	2102	2443
1452	C	4	b	minor fault	0	0	0	0	0	0
1453	C	4	b	major fault	0	0	0	0	0	0
1455	C	1	b	time (s)	43.62	45.88	49.02	49.34	67.72	71.03
1456	C	1	b	lett forceps movement (cm)	885	1009	1025	950	1237	1192
1457	C	1	b	right forceps movement (cm)	1544	1809	1724	1810	1939	2015
1458	C	1	b	total movement (cm)	2429	2818	2749	2760	3176	3207
1459	C	1	b	minor fault	0	0	0	0	2	0
1460	C	1	b	major fault	0	0	0	0	0	0
1462	C	2	b	time (s)	45.93	60.66	58.9	58.62	56.89	71.11
1463	C	2	b	lett forceps movement (cm)	914	1061	895	1469	1304	1297
1464	C	2	b	right forceps movement (cm)	2039	2355	2149	2059	1767	2119
1465	C	2	b	total movement (cm)	2953	3416	3044	3528	3071	3416
1466	C	2	b	minor fault	0	0	0	0	0	0
1467	C	2	b	major fault	0	0	0	0	0	0
1469	C	3	b	time (s)	36.96	44.08	53.47	48.22	49.5	58.04
1470	C	3	b	lett forceps movement (cm)	1311	1437	1303	1391	1382	1580
1471	C	3	b	right forceps movement (cm)	1297	1628	1610	1617	1643	1608
1472	C	3	b	total movement (cm)	2608	3065	2913	3008	3025	3188
1473	C	3	b	minor fault	1	3	2	2	3	2
1474	C	3	b	major fault	0	0	0	0	0	0
1476	C	4	b	time (s)	42.11	44.89	38	40.11	44.79	53.02
1477	C	4	b	lett forceps movement (cm)	1237	1442	1182	1420	1579	1721
1478	C	4	b	right forceps movement (cm)	1290	1255	1243	1238	1392	1476
1479	C	4	b	total movement (cm)	2527	2697	2425	2658	2971	3197
1480	C	4	b	minor fault	0	0	0	2	2	2
1481	C	4	b	major fault	0	0	0	0	0	0
1483	C	3	b	time (s)	29.48	40.24	48.31	40.6	58.6	59.55
1484	C	3	b	lett forceps movement (cm)	1522	1459	1625	1468	1941	1860
1485	C	3	b	right forceps movement (cm)	943	1292	1343	1346	1260	1295
1486	C	3	b	total movement (cm)	2465	2751	2968	2814	3201	3155
1487	C	3	b	minor fault	0	1	0	0	1	0
1488	C	3	b	major fault	0	1	0	0	0	0
1490	C	4	b	time (s)	35.03	41.14	40.39	49.26	52.8	68.62
1491	C	4	b	lett forceps movement (cm)	1353	1499	1554	1721	1612	1780
1492	C	4	b	right forceps movement (cm)	1443	1551	1342	1633	1424	1656
1493	C	4	b	total movement (cm)	2796	3050	2896	3354	3036	3436
1494	C	4	b	minor fault	0	1	0	2	1	2
1495	C	4	b	major fault	0	0	0	0	0	1
1497	A	1	c	time (s)	37.23	50.04	84.73	49.23	88.65	58.28
1498	A	1	c	total movement	906	1089	1467	984	1593	1261
1499	A	1	c	minor fault	0	0	0	0	0	0
1500	A	1	c	major fault	0	1	2	0	4	1
1502	A	2	c	time (s)	36.62	47.38	35.61	40	43.98	85.26
1503	A	2	c	total movement (cm)	863	919	858	901	913	1682
1504	A	2	c	minor fault	0	0	0	0	0	0
1505	A	2	c	major fault	0	0	0	0	1	4
1507	A	1	c	time (s)	58.13	44.87	52.82	45.36	60.26	73.32
1508	A	1	c	total movement	952	840	933	892	932	1043
1509	A	1	c	minor fault	0	0	0	0	0	0
1510	A	1	c	major fault	2	0	0	0	0	0
1512	A	2	c	time (s)	40.49	43.82	65.98	49.08	68.28	65.19
1513	A	2	c	total movement (cm)	946	893	1280	938	1150	1088
1514	A	2	c	minor fault	0	0	0	0	0	0
1515	A	2	c	major fault	1	0	2	0	2	0
1517	A	1	c	time (s)	28.02	30.2	38.77	33.91	44.83	46.38
1518	A	1	c	total movement	589	638	702	694	864	798
1519	A	1	c	minor fault	0	0	0	0	0	0
1520	A	1	c	major fault	0	0	0	0	1	0
1522	A	2	c	time (s)	26.46	59.84	40.82	46.24	44.93	103.87
1523	A	2	c	total movement (cm)	617	1080	870	927	878	1741
1524	A	2	c	minor fault	0	0	0	0	0	0
1525	A	2	c	major fault	0	2	1	1	0	4
1527	A	1	c	time (s)	38.22	29.1	33.12	36.8	44.02	81.84
1528	A	1	c	total movement (cm)	1038	829	869	836	950	1376
1529	A	1	c	minor fault	0	0	0	0	0	0
1530	A	1	c	major fault	2	0	0	0	1	3
1532	A	2	c	time (s)	23.88	48.74	72.75	44.64	51.03	74.43
1533	A	2	c	total movement (cm)	815	1257	1488	1119	1212	1266
1534	A	2	c	minor fault	0	0	0	0	0	0
1535	A	2	c	major fault	1	2	3	1	2	2
1537	A	1	c	time (s)	28.62	29.66	27.57	72.62	56.49	91.04
1538	A	1	c	total movement	866	840	883	1669	1237	1835
1539	A	1	c	minor fault	0	0	0	0	0	0
1540	A	1	c	major fault	0	0	0	4	1	2
1542	A	2	c	time (s)	28.72	25.74	52.28	47.2	41.51	110.99
1543	A	2	c	total movement (cm)	815	830	1272	1022	946	2103
1544	A	2	c	minor fault	0	0	0	0	0	0
1545	A	2	c	major fault	0	0	2	1	0	4
1547	A	1	c	time (s)	29.88	34.14	41.31	52.69	55.31	118.46
1548	A	1	c	total movement (cm)	834	903	993	1171	1300	2596
1549	A	1	c	minor fault	0	0	0	0	0	0
1550	A	1	c	major fault	0	0	0	1	1	4
1552	A	2	c	time (s)	31.65	35.38	24.56	46.92	76.94	86.29
1553	A	2	c	total movement (cm)	895	1015	836	1139	1796	2004
1554	A	2	c	minor fault	0	0	0	0	0	0
1555	A	2	c	major fault	1	2	0	1	3	2
1557	A	1	c	time (s)	62.57	81.61	71.4	72.84	75.67	122.32
1558	A	1	c	total movement	956	1031	1073	1065	979	1552
1559	A	1	c	minor fault	0	0	0	0	0	0
1560	A	1	c	major fault	0	0	0	0	1	1
1562	A	2	c	time (s)	29.99	47.91	46.2	40.5	54.54	48.03
1563	A	2	c	total movement	852	1118	1076	879	1140	1070
1564	A	2	c	minor fault	0	0	0	0	0	0
1565	A	2	c	major fault	1	2	2	0	1	0
1567	A	1	c	time (s)	46.31	49.03	67.76	128.82	95.76	100.98
1568	A	1	c	total movement	977	1037	1261	1935	1486	1493
1569	A	1	c	minor fault	0	0	0	0	0	0
1570	A	1	c	major fault	1	1	2	4	1	1
1572	A	2	c	time (s)	36.64	42.89	48.44	77.57	48.52	71.73
1573	A	2	c	total movement	856	900	1069	1548	997	1324
1574	A	2	c	minor fault	0	0	0	0	0	0
1575	A	2	c	major fault	0	0	1	2	1	1
1577	A	1	c	time (s)	22.85	44.69	54.24	82.07	73.64	81.13
1578	A	1	c	total movement	739	1166	1309	1633	1388	1391
1579	A	1	c	minor fault	0	0	0	0	0	0
1580	A	1	c	major fault	0	2	2	4	1	1
1582	A	2	c	time (s)	68.3	91.48	32.88	39.43	51.37	77.67
1583	A	2	c	total movement (cm)	1460	1675	952	961	1185	1523
1584	A	2	c	minor fault	0	0	0	0	0	0
1585	A	2	c	major fault	4	3	0	0	1	3
1587	A	1	c	time (s)	24.94	40.73	33.63	38.35	39.64	93.2
1588	A	1	c	total movement	701	928	863	883	880	1814
1589	A	1	c	minor fault	0	1	0	0	0	0
1590	A	1	c	major fault	0	0	0	0	0	3
1592	A	2	c	time (s)	38.86	44.91	60.5	55.09	73.41	89.63
1593	A	2	c	total movement (cm)	854	889	1248	1141	1433	1704
1594	A	2	c	minor fault	0	0	0	0	0	0
1595	A	2	c	major fault	1	0	2	2	2	3
1597	A	1	c	time (s)	66.88	52.15	56.01	59.7	61.55	145.29
1598	A	1	c	total movement	1297	882	991	1125	1154	2392
1599	A	1	c	minor fault	0	0	0	0	0	0
1600	A	1	c	major fault	2	0	1	1	1	2
1602	A	2	c	time (s)	26.5	40.54	39.34	42.28	82.54	105.36
1603	A	2	c	total movement (cm)	694	895	748	855	1419	1866
1604	A	2	c	minor fault	0	0	0	0	0	0
1605	A	2	c	major fault	0	0	0	1	1	2
1607	A	3	c	time (s)	33.09	33.13	37.34	42.15	48.08	106.05
1608	A	3	c	total movement	840	786	883	976	989	1728
1609	A	3	c	minor fault	0	0	0	0	0	0
1610	A	3	c	major fault	0	0	0	0	0	1
1612	A	4	c	time (s)	29.47	27.16	30.85	34.88	42.32	52.49
1613	A	4	c	total movement (cm)	787	692	807	814	1010	985
1614	A	4	c	minor fault	0	0	0	0	0	0
1615	A	4	c	major fault	0	0	0	0	1	0
1617	A	3	c	time (s)	31.37	25.42	42.71	37.1	43.62	88.87
1618	A	3	c	total movement	911	781	1214	938	974	1756
1619	A	3	c	minor fault	0	0	0	0	0	0
1620	A	3	c	major fault	1	0	2	1	1	4
1622	A	4	c	time (s)	23.01	30.66	47.59	43.29	48.11	131.19
1623	A	4	c	total movement (cm)	657	793	1093	982	1069	2317
1624	A	4	c	minor fault	0	0	0	0	0	0
1625	A	4	c	major fault	0	0	1	0	1	2
1627	A	3	c	time (s)	20.66	23.11	27.24	33.47	51.96	78.02
1628	A	3	c	total movement	684	722	705	903	1306	1562
1629	A	3	c	minor fault	0	0	0	0	0	0
1630	A	3	c	major fault	0	0	0	1	2	3
1632	A	4	c	time (s)	30.02	24.76	23.77	27.03	27.69	75.2
1633	A	4	c	total movement (cm)	831	730	844	899	789	1451
1634	A	4	c	minor fault	0	0	0	0	0	0
1635	A	4	c	major fault	1	0	1	1	1	2
1637	A	3	c	time (s)	25.13	27.76	29.17	35.13	34.33	40.69
1638	A	3	c	total movement	652	696	700	787	739	901
1639	A	3	c	minor fault	0	0	0	0	0	0
1640	A	3	c	major fault	0	0	0	0	0	0
1642	A	4	c	time (s)	24.66	24.52	25.48	28.88	32.48	61.95
1643	A	4	c	total movement (cm)	730	696	714	758	827	1157
1644	A	4	c	minor fault	0	0	0	0	0	0
1645	A	4	c	major fault	0	0	0	0	0	2
1647	A	1	c	time (s)	43.92	42.67	44.47	70.63	60.38	100.92
1648	A	1	c	total movement	971	908	903	1399	1237	1919
1649	A	1	c	minor fault	0	0	0	0	0	0
1650	A	1	c	major fault	0	0	0	2	0	2
1652	A	2	c	time (s)	25.25	27.18	26.14	53.65	55.1	94.26
1653	A	2	c	total movement (cm)	814	823	703	1292	1187	1916
1654	A	2	c	minor fault	0	0	0	0	0	0
1655	A	2	c	major fault	0	0	0	1	1	3
1657	A	3	c	time (s)	17.82	24.39	22.68	29.11	39.58	62.68
1658	A	3	c	total movement	737	850	821	980	1086	1562
1659	A	3	c	minor fault	0	0	0	0	0	0
1660	A	3	c	major fault	0	0	0	1	1	2
1662	A	4	c	time (s)	27.47	25.25	38.53	35.49	42.26	56.16
1663	A	4	c	total movement (cm)	807	782	1043	902	1045	1300
1664	A	4	c	minor fault	0	0	0	0	0	0
1665	A	4	c	major fault	0	1	2	1	1	1
1667	A	3	c	time (s)	23.69	38.27	39.8	37.36	36.87	53.14
1668	A	3	c	total movement	793	1092	994	940	801	1164
1669	A	3	c	minor fault	0	0	0	0	0	0
1670	A	3	c	major fault	0	1	2	1	1	3
1672	A	4	c	time (s)	23.75	29.18	23.88	39.93	39.17	59.84
1673	A	4	c	total movement (cm)	745	793	692	1044	722	971
1674	A	4	c	minor fault	0	0	0	0	0	0
1675	A	4	c	major fault	0	0	0	1	1	0
1677	A	3	c	time (s)	24.6	32.27	30.07	40.2	44.58	84.05
1678	A	3	c	total movement	637	795	744	911	987	1623
1679	A	3	c	minor fault	0	0	0	0	0	0
1680	A	3	c	major fault	0	0	0	0	1	3
1682	A	4	c	time (s)	21.11	25.62	23.83	30.55	37.76	77.92
1683	A	4	c	total movement (cm)	704	712	744	938	823	1700
1684	A	4	c	minor fault	0	0	0	0	0	0
1685	A	4	c	major fault	0	0	0	1	0	3
1687	A	3	c	time (s)	29.12	45.91	40.84	48.98	57.72	72.14
1688	A	3	c	total movement	743	906	966	913	1275	1431
1689	A	3	c	minor fault	0	0	0	0	0	0
1690	A	3	c	major fault	0	1	1	1	2	2
1692	A	4	c	time (s)	32.74	36.45	76.24	61.13	43.6	44.01
1693	A	4	c	total movement (cm)	842	898	1618	1302	941	846
1694	A	4	c	minor fault	0	0	0	0	0	0
1695	A	4	c	major fault	1	1	4	2	0	0
1697	A	3	c	time (s)	19.45	29.45	23.12	30.29	32.15	61.29
1698	A	3	c	total movement	731	931	789	881	818	1245
1699	A	3	c	minor fault	0	0	0	0	0	0
1700	A	3	c	major fault	0	1	0	0	0	1
1702	A	4	c	time (s)	20	23.62	24.47	32.28	37.73	46.84
1703	A	4	c	total movement (cm)	730	785	783	919	947	1017
1704	A	4	c	minor fault	0	0	0	0	0	0
1705	A	4	c	major fault	0	0	0	0	0	0
1707	A	3	c	time (s)	30.55	29.85	33.6	29.64	30.7	48.09
1708	A	3	c	total movement	678	733	787	711	742	901
1709	A	3	c	minor fault	0	0	0	0	0	0
1710	A	3	c	major fault	0	0	0	0	0	0
1712	A	4	c	time (s)	21.55	33.4	22.33	32.93	45.17	49.34
1713	A	4	c	total movement (cm)	718	826	0	819	1042	1037
1714	A	4	c	minor fault	0	0	0	0	0	0
1715	A	4	c	major fault	0	0	0	0	0	0
1717	A	1	c	time (s)	42.29	60.7	62.49	51.68	69.57	156.09
1718	A	1	c	total movement	849	1133	1126	987	1205	2828
1719	A	1	c	minor fault	0	0	0	0	0	0
1720	A	1	c	major fault	1	0	1	0	1	8
1722	A	2	c	time (s)	25.8	48.63	35.41	58.02	101.12	NA
1723	A	2	c	total movement (cm)	836	1155	929	1277	2192	NA
1724	A	2	c	minor fault	0	0	0	0	0	NA
1725	A	2	c	major fault	0	1	0	1	4	NA
1727	A	1	c	time (s)	62.85	44.7	75.74	72.29	107.69	60.28
1728	A	1	c	total movement	1194	868	1220	1367	1953	1119
1729	A	1	c	minor fault	0	0	0	0	0	0
1730	A	1	c	major fault	2	0	2	1	3	0
1732	A	2	c	time (s)	41.67	49.09	40.76	32.51	74.71	69.99
1733	A	2	c	total movement (cm)	963	1136	1132	926	1662	1544
1734	A	2	c	minor fault	0	0	0	0	0	0
1735	A	2	c	major fault	1	0	1	0	2	1
1737	A	3	c	time (s)	64.53	54.2	43.85	49.23	48.08	48.87
1738	A	3	c	total movement	1075	908	759	785	838	906
1739	A	3	c	minor fault	0	0	0	0	0	0
1740	A	3	c	major fault	0	1	0	0	0	1
1742	A	4	c	time (s)	22.88	25.14	33.26	33.34	27.89	68.38
1743	A	4	c	total movement (cm)	643	656	777	731	712	1261
1744	A	4	c	minor fault	0	0	0	0	0	0
1745	A	4	c	major fault	0	0	1	0	0	2
1747	A	3	c	time (s)	42.99	36.07	52.74	58.81	60.89	75.39
1748	A	3	c	total movement	895	808	1020	1128	1174	1141
1749	A	3	c	minor fault	0	0	0	0	0	0
1750	A	3	c	major fault	1	0	1	1	2	1
1752	A	4	c	time (s)	30.88	27.27	28.27	43.37	73.36	45.8
1753	A	4	c	total movement (cm)	816	778	773	1093	1345	862
1754	A	4	c	minor fault	0	0	0	0	0	0
1755	A	4	c	major fault	0	0	0	1	2	0
1757	A	1	c	time (s)	68.61	59.72	57.11	69.03	72.04	112.65
1758	A	1	c	total movement	964	997	959	1180	1126	1713
1759	A	1	c	minor fault	0	0	0	0	0	0
1760	A	1	c	major fault	2	1	1	3	1	3
1762	A	2	c	time (s)	32.71	39.16	44.82	44.27	69.97	79.77
1763	A	2	c	total movement (cm)	706	752	883	853	1183	1186
1764	A	2	c	minor fault	0	0	0	0	0	0
1765	A	2	c	major fault	0	0	1	1	2	0
1767	A	1	c	time (s)	25.11	34.22	27.1	32.38	68.33	49.61
1768	A	1	c	total movement	660	835	773	909	1458	1041
1769	A	1	c	minor fault	0	0	0	0	0	0
1770	A	1	c	major fault	0	0	0	0	2	0
1772	A	2	c	time (s)	20.79	31.39	34.02	32.39	33.47	73.69
1773	A	2	c	total movement (cm)	705	691	867	832	829	1362
1774	A	2	c	minor fault	0	0	0	0	0	0
1775	A	2	c	major fault	0	0	1	0	0	2
1777	A	1	c	time (s)	47.66	39.58	62.8	49.49	49.16	83.83
1778	A	1	c	total movement	1018	948	1564	1098	1321	1986
1779	A	1	c	minor fault	0	0	0	0	0	0
1780	A	1	c	major fault	1	1	3	1	2	3
1782	A	2	c	time (s)	26.56	19.27	28.57	48.69	54.49	71.94
1783	A	2	c	total movement (cm)	988	825	865	978	1208	1438
1784	A	2	c	minor fault	0	0	0	0	0	0
1785	A	2	c	major fault	1	0	0	1	1	1
1787	A	3	c	time (s)	24	20.54	25.8	32.43	51.31	83.48
1788	A	3	c	total movement	658	652	693	860	1059	1429
1789	A	3	c	minor fault	0	0	0	0	0	0
1790	A	3	c	major fault	0	0	0	1	2	4
1792	A	4	c	time (s)	29.52	19.6	27.06	46.19	51.47	47.15
1793	A	4	c	total movement (cm)	922	681	776	1053	1025	1003
1794	A	4	c	minor fault	0	0	0	0	0	0
1795	A	4	c	major fault	0	2	0	2	2	1
1797	A	1	c	time (s)	21.67	40.74	33.08	34.12	36.95	61.4
1798	A	1	c	total movement	632	753	679	647	739	857
1799	A	1	c	minor fault	0	0	0	0	0	0
1800	A	1	c	major fault	0	1	0	0	0	1
1802	A	2	c	time (s)	23.21	31.56	29.16	46.35	68.64	65.36
1803	A	2	c	total movement (cm)	746	777	685	876	1083	921
1804	A	2	c	minor fault	0	0	0	0	0	0
1805	A	2	c	major fault	1	1	0	1	1	1
1807	A	1	c	time (s)	42.05	63.98	39.84	72.05	41.8	130.22
1808	A	1	c	total movement	1120	1248	960	1499	890	2218
1809	A	1	c	minor fault	0	0	0	0	0	0
1810	A	1	c	major fault	2	1	0	1	0	5
1812	A	2	c	time (s)	39.24	37.12	39.94	77.74	56.48	61.77
1813	A	2	c	total movement (cm)	964	922	851	1326	1054	1253
1814	A	2	c	minor fault	0	0	0	0	0	0
1815	A	2	c	major fault	1	1	1	3	0	0
1817	A	3	c	time (s)	25.19	33.09	28.44	42.5	36.8	60.67
1818	A	3	c	total movement	791	863	781	975	935	1178
1819	A	3	c	minor fault	0	0	0	0	0	0
1820	A	3	c	major fault	0	0	0	0	0	1
1822	A	4	c	time (s)	32.55	31.53	38.61	57.71	43.08	54.53
1823	A	4	c	total movement (cm)	874	839	1021	1241	964	1175
1824	A	4	c	minor fault	0	0	0	0	0	0
1825	A	4	c	major fault	1	0	2	1	0	0
1827	A	3	c	time (s)	25.93	31.6	34.61	38.84	45.13	60.85
1828	A	3	c	total movement	767	756	861	826	907	1016
1829	A	3	c	minor fault	0	0	0	0	0	0
1830	A	3	c	major fault	0	0	0	0	1	0
1832	A	4	c	time (s)	27.67	27.67	30.39	34.13	48.71	44.76
1833	A	4	c	total movement (cm)	815	798	844	881	1014	894
1834	A	4	c	minor fault	0	0	0	0	0	0
1835	A	4	c	major fault	0	0	0	1	0	0
1837	A	3	c	time (s)	21.26	24.66	23.35	27.45	48.22	72.56
1838	A	3	c	total movement	775	809	809	734	1046	1534
1839	A	3	c	minor fault	0	0	0	0	0	0
1840	A	3	c	major fault	0	0	0	1	1	2
1842	A	4	c	time (s)	16.21	22.92	26.11	34.73	47.37	53.06
1843	A	4	c	total movement (cm)	739	860	867	1079	1191	1295
1844	A	4	c	minor fault	0	0	0	0	0	0
1845	A	4	c	major fault	0	0	0	1	2	2
1847	A	3	c	time (s)	40.47	44.5	36.91	36.91	40.75	74.18
1848	A	3	c	total movement	751	856	790	831	838	1160
1849	A	3	c	minor fault	0	0	0	0	0	0
1850	A	3	c	major fault	0	0	0	0	0	1
1852	A	4	c	time (s)	23.46	32.08	32.92	30.54	47.35	51.3
1853	A	4	c	total movement (cm)	693	827	867	839	1066	1056
1854	A	4	c	minor fault	0	0	0	0	0	0
1855	A	4	c	major fault	0	0	0	0	1	0
1857	A	3	c	time (s)	26.32	30.23	44.73	73.43	47.98	71.77
1858	A	3	c	total movement	744	821	995	1610	980	1197
1859	A	3	c	minor fault	0	0	0	0	0	0
1860	A	3	c	major fault	0	0	1	4	0	1
1862	A	4	c	time (s)	26.76	27.79	34.91	53.19	40.97	101.96
1863	A	4	c	total movement (cm)	893	838	1014	1343	1081	2239
1864	A	4	c	minor fault	0	0	0	0	0	0
1865	A	4	c	major fault	1	0	0	1	0	0
1867	A	1	c	time (s)	31.32	46.14	36.45	55.3	81.43	165.47
1868	A	1	c	total movement	839	1122	933	1472	1665	3044
1869	A	1	c	minor fault	0	0	0	0	0	0
1870	A	1	c	major fault	0	0	0	2	2	5
1872	A	2	c	time (s)	32.13	64.3	54.44	126.9	66.01	105.79
1873	A	2	c	total movement (cm)	867	1342	1114	2292	1223	1713
1874	A	2	c	minor fault	0	0	0	0	0	0
1875	A	2	c	major fault	0	4	1	6(途中終了)	1	1
1877	A	3	c	time (s)	28.6	32.62	38.85	40.39	53	55.48
1878	A	3	c	total movement	711	727	783	818	1046	967
1879	A	3	c	minor fault	0	0	0	0	0	0
1880	A	3	c	major fault	0	0	0	0	1	0
1882	A	4	c	time (s)	29.11	29.49	32.04	40.04	40.46	48.72
1883	A	4	c	total movement (cm)	685	705	752	794	753	901
1884	A	4	c	minor fault	0	0	0	0	0	0
1885	A	4	c	major fault	0	0	0	0	0	0
1887	A	3	c	time (s)	26.2	25.88	32.27	39.19	54	92.14
1888	A	3	c	total movement	963	885	953	1043	1461	2130
1889	A	3	c	minor fault	0	0	0	0	0	0
1890	A	3	c	major fault	1	0	0	1	2	4
1892	A	4	c	time (s)	23.5	23.06	33.92	34.34	56.14	155.4
1893	A	4	c	total movement (cm)	837	845	958	999	109	2677
1894	A	4	c	minor fault	0	0	0	0	0	0
1895	A	4	c	major fault	0	0	0	0	1	6
1897	B	1	c	time (s)	41.95	54.7	70.18	70.84	61.83	77.53
1898	B	1	c	total movement	766	894	937	1147	1019	1059
1899	B	1	c	minor fault	0	0	0	0	0	0
1900	B	1	c	major fault	0	0	0	1	0	0
1902	B	2	c	time (s)	24.74	32.57	45.83	41.36	58.19	56.85
1903	B	2	c	total movement (cm)	689	783	976	894	1054	1021
1904	B	2	c	minor fault	0	0	0	0	0	0
1905	B	2	c	major fault	0	0	1	0	1	0
1907	B	1	c	time (s)	27.22	76.09	65.34	53.44	65.32	76.37
1908	B	1	c	total movement	766	1494	1244	1028	1113	1196
1909	B	1	c	minor fault	0	0	0	0	0	0
1910	B	1	c	major fault	1	4	3	1	0	1
1912	B	2	c	time (s)	31.91	26	30.49	41.18	56.72	102.58
1913	B	2	c	total movement (cm)	835	750	791	901	968	1771
1914	B	2	c	minor fault	0	0	0	0	0	0
1915	B	2	c	major fault	1	0	0	0	0	2
1917	B	1	c	time (s)	24.84	59.42	42.38	76.09	49.55	102.58
1918	B	1	c	total movement	705	1266	838	1179	871	1412
1919	B	1	c	minor fault	0	0	0	0	0	0
1920	B	1	c	major fault	1	2	2	4	1	2
1922	B	2	c	time (s)	16.19	36.97	32.86	94.26	39.99	61.12
1923	B	2	c	total movement (cm)	567	847	705	1341	738	898
1924	B	2	c	minor fault	0	0	0	0	0	0
1925	B	2	c	major fault	0	2	1	4	1	0
1927	B	3	c	time (s)	32.02	31.19	45.45	35.71	73.05	94.54
1928	B	3	c	total movement	707	746	878	793	1204	1412
1929	B	3	c	minor fault	0	0	0	0	0	0
1930	B	3	c	major fault	1	0	1	0	2	2
1932	B	4	c	time (s)	27.92	34.64	32.26	45.36	43.79	59.16
1933	B	4	c	total movement (cm)	734	776	721	893	848	1081
1934	B	4	c	minor fault	0	0	0	0	0	0
1935	B	4	c	major fault	0	0	0	1	0	1
1937	B	1	c	time (s)	39.72	40.5	54.18	49.62	81.39	83.66
1938	B	1	c	total movement	950	958	991	952	1453	1371
1939	B	1	c	minor fault	0	0	0	0	0	0
1940	B	1	c	major fault	1	0	0	0	2	1
1942	B	2	c	time (s)	32.52	43.94	40.5	63.98	42.64	120.53
1943	B	2	c	total movement (cm)	908	886	899	1331	869	1740
1944	B	2	c	minor fault	0	0	0	0	0	0
1945	B	2	c	major fault	1	0	0	2	0	3
1947	B	3	c	time (s)	33.54	28.17	40.88	47.22	53.77	65.99
1948	B	3	c	total movement	694	591	617	720	811	926
1949	B	3	c	minor fault	0	0	0	0	0	0
1950	B	3	c	major fault	2	0	0	0	0	1
1952	B	4	c	time (s)	29.56	28.03	26.56	47.35	44.25	112.28
1953	B	4	c	total movement (cm)	626	556	602	844	727	1561
1954	B	4	c	minor fault	0	0	0	0	0	0
1955	B	4	c	major fault	1	0	0	2	0	0
1957	B	1	c	time (s)	34.73	53.78	38.71	42.94	39.57	57.56
1958	B	1	c	total movement	671	1039	701	826	786	979
1959	B	1	c	minor fault	0	0	0	0	0	0
1960	B	1	c	major fault	0	3	0	0	0	1
1962	B	2	c	time (s)	39.32	30.19	42.25	45.43	77.81	81.25
1963	B	2	c	total movement (cm)	772	626	824	885	1361	1284
1964	B	2	c	minor fault	0	0	0	0	0	0
1965	B	2	c	major fault	2	0	1	1	3	3
1967	B	3	c	time (s)	17.67	27	36.9	31.42	33.93	83.4
1968	B	3	c	total movement	730	912	1101	865	903	1492
1969	B	3	c	minor fault	0	0	0	0	0	0
1970	B	3	c	major fault	0	1	3	0	0	2
1972	B	4	c	time (s)	21.04	31.79	31.28	24.86	48.7	67.36
1973	B	4	c	total movement (cm)	761	834	797	750	1122	1374
1974	B	4	c	minor fault	0	0	0	0	0	0
1975	B	4	c	major fault	0	0	0	0	1	2
1977	B	1	c	time (s)	33.41	24.64	31.71	27.48	42.8	52.9
1978	B	1	c	total movement	819	647	765	730	960	1016
1979	B	1	c	minor fault	0	0	0	0	0	0
1980	B	1	c	major fault	2	0	0	0	1	1
1982	B	2	c	time (s)	26.91	34.86	34.01	27.19	35.14	56.94
1983	B	2	c	total movement (cm)	691	935	931	684	755	1144
1984	B	2	c	minor fault	0	0	0	0	0	0
1985	B	2	c	major fault	1	2	2	0	0	2
1987	B	1	c	time (s)	42.92	44.32	28.32	33.72	48.26	63.66
1988	B	1	c	total movement	1115	1072	802	834	1260	1348
1989	B	1	c	minor fault	0	0	0	0	0	0
1990	B	1	c	major fault	2	1	0	0	2	1
1992	B	2	c	time (s)	21.82	37.37	29	55.93	53.47	69.8
1993	B	2	c	total movement (cm)	679	947	798	1254	1241	1317
1994	B	2	c	minor fault	0	0	0	0	0	0
1995	B	2	c	major fault	0	0	0	4	1	3
1997	B	3	c	time (s)	35.59	28.62	35.22	42.56	33.32	75.62
1998	B	3	c	total movement	889	686	754	889	666	1256
1999	B	3	c	minor fault	0	0	0	0	0	0
2000	B	3	c	major fault	2	0	0	1	0	2
2002	B	4	c	time (s)	37.15	44.16	51.95	60.07	43.85	51.42
2003	B	4	c	total movement (cm)	755	831	1019	1037	798	884
2004	B	4	c	minor fault	0	0	0	0	0	0
2005	B	4	c	major fault	1	1	3	4	1	1
2007	B	3	c	time (s)	18.64	22.9	25.34	29.04	34.36	39.25
2008	B	3	c	total movement	683	751	957	828	971	968
2009	B	3	c	minor fault	0	0	0	0	0	0
2010	B	3	c	major fault	0	0	1	0	1	0
2012	B	4	c	time (s)	23.1	29.21	39.07	41.83	30.35	70.7
2013	B	4	c	total movement (cm)	740	844	1119	1158	845	1672
2014	B	4	c	minor fault	0	0	0	0	0	0
2015	B	4	c	major fault	0	0	2	2	0	2
2017	B	3	c	time (s)	25.5	29.81	36.22	41.95	45.5	56.74
2018	B	3	c	total movement	851	869	954	1135	1008	1080
2019	B	3	c	minor fault	0	0	0	0	0	0
2020	B	3	c	major fault	0	0	0	0	0	0
2022	B	4	c	time (s)	22.76	28.22	27.65	34.75	32.88	48.39
2023	B	4	c	total movement (cm)	798	819	860	933	876	1016
2024	B	4	c	minor fault	0	0	0	0	0	0
2025	B	4	c	major fault	0	0	0	0	0	0
2027	B	3	c	time (s)	18.77	21.49	24.7	30.94	NA	NA
2028	B	3	c	total movement	675	707	698	817	NA	NA
2029	B	3	c	minor fault	0	0	0	0	0	0
2030	B	3	c	major fault	0	0	0	0	0	0
2032	B	4	c	time (s)	NA	NA	NA	NA	NA	NA
2033	B	4	c	total movement (cm)	NA	NA	NA	NA	NA	NA
2034	B	4	c	minor fault	NA	NA	NA	NA	NA	NA
2035	B	4	c	major fault	NA	NA	NA	NA	NA	NA
2037	B	1	c	time (s)	39.4	33.18	57.84	58.56	64.66	118.41
2038	B	1	c	total movement (cm)	887	789	1252	1251	1343	1819
2039	B	1	c	minor fault	0	0	0	0	0	0
2040	B	1	c	major fault	3	1	3	3	3	7
2042	B	2	c	time (s)	39.22	34.95	47.66	63.74	62.54	119.67
2043	B	2	c	total movement (cm)	1062	1034	1133	1636	1333	2412
2044	B	2	c	minor fault	0	0	0	0	0	0
2045	B	2	c	major fault	2	3	2	8	4	6
2047	B	3	c	time (s)	21.96	25.85	27.14	53.52	49.94	79.99
2048	B	3	c	total movement	671	739	737	1080	1054	1474
2049	B	3	c	minor fault	0	0	0	0	0	0
2050	B	3	c	major fault	0	0	0	1	0	3
2052	B	4	c	time (s)	16.72	27.9	23.46	44.65	44.15	94.88
2053	B	4	c	total movement (cm)	700	806	766	1143	1107	1782
2054	B	4	c	minor fault	0	0	0	0	0	0
2055	B	4	c	major fault	0	1	0	3	2	4
2057	B	1	c	time (s)	28.24	54.43	34.05	82.31	48.08	106.86
2058	B	1	c	total movement	740	1352	797	2098	995	2261
2059	B	1	c	minor fault	0	0	0	0	0	0
2060	B	1	c	major fault	0	2	0	7	1	9
2062	B	2	c	time (s)	25.69	39.79	51.77	50.83	66.11	89.63
2063	B	2	c	total movement (cm)	697	823	1176	1253	1460	2052
2064	B	2	c	minor fault	0	0	0	0	0	0
2065	B	2	c	major fault	0	0	3	3	3	10
2067	B	3	c	time (s)	23.17	36.16	32.17	40.93	46.24	66.83
2068	B	3	c	total movement	706	901	824	920	1039	1203
2069	B	3	c	minor fault	0	0	0	0	0	0
2070	B	3	c	major fault	0	0	0	0	0	1
2072	B	4	c	time (s)	28.59	24.59	35.58	34.93	57.83	67.29
2073	B	4	c	total movement (cm)	778	765	965	910	1214	1219
2074	B	4	c	minor fault	0	0	0	0	0	0
2075	B	4	c	major fault	1	0	1	0	1	0
2077	C	1	c	time (s)	19.14	40.7	24.5	53.9	37.06	73.91
2078	C	1	c	total movement	645	955	727	1332	946	1388
2079	C	1	c	minor fault	0	0	0	0	0	0
2080	C	1	c	major fault	0	1	0	4	1	3
2082	C	2	c	time (s)	38.04	23.42	21.52	46.16	37.87	95.01
2083	C	2	c	total movement (cm)	1090	758	723	1162	958	1940
2084	C	2	c	minor fault	0	0	0	0	0	0
2085	C	2	c	major fault	3	0	0	2	1	6
2087	C	1	c	time (s)	42.24	25.45	45.8	42.81	47.21	56.95
2088	C	1	c	total movement	1251	686	1209	855	843	896
2089	C	1	c	minor fault	0	0	0	0	0	0
2090	C	1	c	major fault	4	0	3	0	0	1
2092	C	2	c	time (s)	23.96	40.01	61.41	56.27	70.3	74.93
2093	C	2	c	total movement (cm)	813	846	1252	1268	1336	1207
2094	C	2	c	minor fault	0	0	0	0	0	0
2095	C	2	c	major fault	1	1	2	2	2	2
2097	C	3	c	time (s)	27.26	23.59	23.12	50.28	52.51	105.74
2098	C	3	c	total movement	768	756	642	1260	878	1683
2099	C	3	c	minor fault	0	0	0	0	0	0
2100	C	3	c	major fault	1	0	0	4	1	3
2102	C	4	c	time (s)	23.21	61.46	26.82	24.42	27.71	45.17
2103	C	4	c	total movement (cm)	795	1549	701	721	701	921
2104	C	4	c	minor fault	0	0	0	0	0	0
2105	C	4	c	major fault	1	0	0	0	0	1
2107	C	1	c	time (s)	24.29	25.99	31.29	41.73	36.98	44.6
2108	C	1	c	total movement (cm)	777	690	845	926	760	788
2109	C	1	c	minor fault	0	0	0	0	0	0
2110	C	1	c	major fault	0	0	1	1	0	0
2112	C	2	c	time (s)	20.26	19.93	22.41	35.55	28.38	31.96
2113	C	2	c	total movement (cm)	671	619	677	736	666	719
2114	C	2	c	minor fault	0	0	0	0	0	0
2115	C	2	c	major fault	0	0	0	1	0	0
2117	C	1	c	time (s)	33.45	32.98	33.76	49.15	43.82	72.64
2118	C	1	c	total movement	664	593	660	840	792	1328
2119	C	1	c	minor fault	0	0	0	0	0	0
2120	C	1	c	major fault	0	0	0	1	0	3
2122	C	2	c	time (s)	26.08	28.09	28.16	31.22	35.82	48.58
2123	C	2	c	total movement (cm)	731	678	704	750	732	954
2124	C	2	c	minor fault	0	0	0	0	0	0
2125	C	2	c	major fault	0	0	0	0	0	1
2127	C	3	c	time (s)	24.94	32.16	35.85	31.58	42.21	40.37
2128	C	3	c	total movement	753	789	824	826	1009	872
2129	C	3	c	minor fault	0	0	0	0	0	0
2130	C	3	c	major fault	0	0	0	0	1	0
2132	C	4	c	time (s)	20.92	23.2	29.24	25.82	29.76	33.72
2133	C	4	c	total movement (cm)	678	684	752	694	725	770
2134	C	4	c	minor fault	0	0	0	0	0	0
2135	C	4	c	major fault	0	0	0	0	0	0
2137	C	3	c	time (s)	21.87	22.9	24.04	24.99	51.35	46.08
2138	C	3	c	total movement	717	758	763	815	1123	785
2139	C	3	c	minor fault	0	0	0	0	0	0
2140	C	3	c	major fault	0	0	0	0	2	0
2142	C	4	c	time (s)	18.47	30.51	37.46	38.2	35.47	67.87
2143	C	4	c	total movement (cm)	688	866	861	752	741	1095
2144	C	4	c	minor fault	0	0	0	0	0	0
2145	C	4	c	major fault	0	1	1	0	0	2
2147	C	1	c	time (s)	23.31	28.99	30.51	51.45	40.87	64.49
2148	C	1	c	total movement	769	721	780	1124	882	1309
2149	C	1	c	minor fault	0	0	0	0	0	0
2150	C	1	c	major fault	1	0	0	2	0	2
2152	C	2	c	time (s)	22.6	25.3	27.52	41.86	34.27	63.23
2153	C	2	c	total movement (cm)	727	779	763	1150	910	1249
2154	C	2	c	minor fault	0	0	0	0	0	0
2155	C	2	c	major fault	0	0	0	2	0	2
2157	C	3	c	time (s)	20.3	29.86	25.97	32.07	50.51	42.29
2158	C	3	c	total movement	776	1004	881	986	1434	897
2159	C	3	c	minor fault	0	0	0	0	0	0
2160	C	3	c	major fault	0	1	0	1	3	0
2162	C	4	c	time (s)	21.9	24.9	28.99	35.38	45.38	49.98
2163	C	4	c	total movement (cm)	771	669	797	1006	1062	1074
2164	C	4	c	minor fault	0	0	0	0	0	0
2165	C	4	c	major fault	0	0	0	1	1	0
2167	C	3	c	time (s)	21.07	37.89	28.47	29.36	43.32	40.87
2168	C	3	c	total movement	777	1224	884	820	1156	1047
2169	C	3	c	minor fault	0	0	0	0	0	0
2170	C	3	c	major fault	0	2	0	0	2	1
2172	C	4	c	time (s)	17.12	29.96	27.11	28.33	53.85	57.27
2173	C	4	c	total movement (cm)	769	952	855	862	1419	1429
2174	C	4	c	minor fault	0	0	0	0	0	0
2175	C	4	c	major fault	0	1	0	0	2	2
2177	A	1	d	time (s)	73.32	68.06	65.96	104.52	67.13	121.97
2178	A	1	d	lett forceps movement (cm)	947	852	919	1525	1011	1657
2179	A	1	d	right forceps movement (cm)	1018	939	879	1114	947	1092
2180	A	1	d	total movement (cm)	1965	1791	1798	2639	1958	2749
2181	A	1	d	minor fault	1	0	0	1	0	1
2182	A	1	d	major fault	0	0	0	0	0	0
2184	A	2	d	time (s)	61.95	51.5	86.36	81.18	102.81	122.91
2185	A	2	d	lett forceps movement (cm)	892	760	1282	1076	1401	2005
2186	A	2	d	right forceps movement (cm)	842	751	935	806	992	1327
2187	A	2	d	total movement (cm)	1734	1511	2217	1882	2393	3332
2188	A	2	d	minor fault	1	0	2	1	1	3
2189	A	2	d	major fault	0	0	0	1	0	1
2191	A	1	d	time (s)	84.53	65.32	82.61	64.08	92.6	129.6
2192	A	1	d	lett forceps movement (cm)	948	857	883	757	885	1293
2193	A	1	d	right forceps movement (cm)	962	862	1108	881	1239	1339
2194	A	1	d	total movement (cm)	1910	1719	1991	1638	2124	2632
2195	A	1	d	minor fault	0	0	0	0	0	0
2196	A	1	d	major fault	0	1	0	0	0	0
2198	A	2	d	time (s)	54.09	70.99	68.35	88.26	115.37	106.05
2199	A	2	d	lett forceps movement (cm)	766	1056	773	1108	1441	1554
2200	A	2	d	right forceps movement (cm)	823	1032	991	1081	1210	1226
2201	A	2	d	total movement (cm)	1589	2088	1764	2189	2651	2780
2202	A	2	d	minor fault	0	1	0	1	1	0
2203	A	2	d	major fault	0	0	0	0	0	0
2205	A	1	d	time (s)	46.01	62.02	54.11	56.92	79.15	92.43
2206	A	1	d	lett forceps movement (cm)	670	854	703	670	862	942
2207	A	1	d	right forceps movement (cm)	584	693	688	726	915	1024
2208	A	1	d	total movement (cm)	1254	1547	1391	1396	1777	1966
2209	A	1	d	minor fault	0	0	0	0	1	1
2210	A	1	d	major fault	0	0	0	0	0	0
2212	A	2	d	time (s)	43.58	46.39	49.34	48.46	60.73	76.36
2213	A	2	d	lett forceps movement (cm)	678	614	661	604	687	848
2214	A	2	d	right forceps movement (cm)	683	717	712	707	830	814
2215	A	2	d	total movement (cm)	1361	1331	1373	1311	1517	1662
2216	A	2	d	minor fault	1	0	0	0	0	1
2217	A	2	d	major fault	0	0	0	0	0	0
2219	A	1	d	time (s)	45.02	50.49	41.61	56.74	93.84	91.88
2220	A	1	d	lett forceps movement (cm)	584	659	559	712	1120	978
2221	A	1	d	right forceps movement (cm)	680	743	667	700	973	879
2222	A	1	d	total movement (cm)	1264	1402	1226	1412	2093	1857
2223	A	1	d	minor fault	0	0	0	0	2	1
2224	A	1	d	major fault	0	0	0	0	1	0
2226	A	2	d	time (s)	46.28	49.63	61.36	84.84	60.43	91.52
2227	A	2	d	lett forceps movement (cm)	787	782	1044	1164	985	1277
2228	A	2	d	right forceps movement (cm)	567	681	688	1186	730	1082
2229	A	2	d	total movement (cm)	1354	1463	1732	2350	1715	2359
2230	A	2	d	minor fault	0	0	0	2	0	1
2231	A	2	d	major fault	1	0	0	0	0	0
2233	A	1	d	time (s)	55.63	64.49	67.76	87.12	91.26	122.16
2234	A	1	d	lett forceps movement (cm)	927	1099	998	1248	1180	1700
2235	A	1	d	right forceps movement (cm)	864	898	1060	1157	1097	1296
2236	A	1	d	total movement (cm)	1791	1997	2058	2405	2277	2996
2237	A	1	d	minor fault	0	0	0	1	1	0
2238	A	1	d	major fault	0	0	0	0	0	0
2240	A	2	d	time (s)	48.26	56.71	62.61	71.23	65.32	82.16
2241	A	2	d	lett forceps movement (cm)	872	949	990	1070	1023	1302
2242	A	2	d	right forceps movement (cm)	924	915	1069	1128	930	1066
2243	A	2	d	total movement (cm)	1796	1864	2059	2198	1953	2368
2244	A	2	d	minor fault	0	0	1	0	0	0
2245	A	2	d	major fault	0	0	0	0	0	0
2247	A	1	d	time (s)	51.3	66.13	70.35	99.95	87.27	119.06
2248	A	1	d	lett forceps movement (cm)	908	1172	1149	1199	1221	1792
2249	A	1	d	right forceps movement (cm)	737	838	838	1264	956	1539
2250	A	1	d	total movement (cm)	1645	2010	1987	2463	2177	3331
2251	A	1	d	minor fault	0	0	0	0	0	0
2252	A	1	d	major fault	0	0	0	0	0	0
2254	A	2	d	time (s)	44.72	62.44	49.81	77.54	98.95	107.96
2255	A	2	d	lett forceps movement (cm)	785	1046	883	1087	1354	1506
2256	A	2	d	right forceps movement (cm)	834	1080	888	988	1444	1355
2257	A	2	d	total movement (cm)	1619	2126	1771	2075	2798	2861
2258	A	2	d	minor fault	0	1	0	0	1	0
2259	A	2	d	major fault	0	0	0	0	1	0
2261	A	1	d	time (s)	67.51	93.59	89.79	91.98	88.6	100.27
2262	A	1	d	lett forceps movement (cm)	886	882	881	860	878	1117
2263	A	1	d	right forceps movement (cm)	560	690	679	737	697	729
2264	A	1	d	total movement (cm)	1446	1572	1560	1597	1575	1846
2265	A	1	d	minor fault	0	1	0	0	0	0
2266	A	1	d	major fault	0	0	0	0	0	0
2268	A	2	d	time (s)	41.27	40.02	47.12	56.78	78.73	80.17
2269	A	2	d	lett forceps movement (cm)	667	635	702	739	765	896
2270	A	2	d	right forceps movement (cm)	534	565	609	678	846	822
2271	A	2	d	total movement (cm)	1201	1200	1311	1417	1611	1718
2272	A	2	d	minor fault	0	0	0	0	1	0
2273	A	2	d	major fault	0	0	0	0	0	0
2275	A	1	d	time (s)	53.75	50.96	62.08	59.57	84.26	113.12
2276	A	1	d	lett forceps movement (cm)	701	758	940	910	1167	1628
2277	A	1	d	right forceps movement (cm)	800	709	765	692	916	1045
2278	A	1	d	total movement (cm)	1501	1467	1705	1602	2083	2673
2279	A	1	d	minor fault	0	0	1	0	0	0
2280	A	1	d	major fault	0	0	0	0	1	0
2282	A	2	d	time (s)	41.31	45.62	45.56	61.61	61.03	98.21
2283	A	2	d	lett forceps movement (cm)	649	724	712	940	852	1035
2284	A	2	d	right forceps movement (cm)	637	616	748	838	828	1387
2285	A	2	d	total movement (cm)	1286	1340	1460	1778	1680	2422
2286	A	2	d	minor fault	0	0	0	0	0	0
2287	A	2	d	major fault	0	0	0	0	0	0
2289	A	1	d	time (s)	55.53	61.97	73.28	77.32	84.66	126.57
2290	A	1	d	lett forceps movement (cm)	828	863	1046	1102	935	1235
2291	A	1	d	right forceps movement (cm)	641	798	671	722	938	1584
2292	A	1	d	total movement (cm)	1469	1661	1717	1824	1873	2819
2293	A	1	d	minor fault	0	0	0	0	0	2
2294	A	1	d	major fault	0	0	0	0	0	0
2296	A	2	d	time (s)	60.98	74.53	62.65	84.18	74.66	107.05
2297	A	2	d	lett forceps movement (cm)	1006	1018	933	1010	1113	1338
2298	A	2	d	right forceps movement (cm)	603	819	673	914	866	1077
2299	A	2	d	total movement (cm)	1609	1837	1606	1924	1979	2415
2300	A	2	d	minor fault	0	2	0	0	0	1
2301	A	2	d	major fault	0	0	0	0	0	0
2303	A	1	d	time (s)	51.11	61.37	67.65	62.56	79.05	86.65
2304	A	1	d	lett forceps movement (cm)	700	757	731	776	987	1008
2305	A	1	d	right forceps movement (cm)	668	735	904	690	741	820
2306	A	1	d	total movement (cm)	1368	1492	1635	1466	1728	1828
2307	A	1	d	minor fault	0	0	0	0	1	0
2308	A	1	d	major fault	0	0	0	0	0	0
2310	A	2	d	time (s)	46.15	65	53.34	59.04	123.68	90.42
2311	A	2	d	lett forceps movement (cm)	639	804	725	828	1071	918
2312	A	2	d	right forceps movement (cm)	691	776	711	656	1470	1098
2313	A	2	d	total movement (cm)	1330	1580	1436	1484	2541	2016
2314	A	2	d	minor fault	0	0	0	0	2	0
2315	A	2	d	major fault	0	0	0	0	0	1
2317	A	1	d	time (s)	55.62	62.93	71.22	167.02	93.59	139.96
2318	A	1	d	lett forceps movement (cm)	800	735	815	1662	953	1218
2319	A	1	d	right forceps movement (cm)	567	721	698	1676	911	1427
2320	A	1	d	total movement (cm)	1367	1456	1513	3338	1864	2645
2321	A	1	d	minor fault	0	0	0	1	0	2
2322	A	1	d	major fault	0	0	0	0	0	0
2324	A	2	d	time (s)	48.4	63.82	63.72	61.99	76.91	116.32
2325	A	2	d	lett forceps movement (cm)	758	921	917	828	928	1046
2326	A	2	d	right forceps movement (cm)	668	781	817	702	661	1178
2327	A	2	d	total movement (cm)	1426	1702	1734	1530	1589	2224
2328	A	2	d	minor fault	0	0	0	0	0	1
2329	A	2	d	major fault	0	0	0	0	0	0
2331	A	3	d	time (s)	35.29	47.58	41.99	64.12	56.73	77.92
2332	A	3	d	lett forceps movement (cm)	582	794	665	900	860	1187
2333	A	3	d	right forceps movement (cm)	544	665	627	842	693	898
2334	A	3	d	total movement (cm)	1126	1459	1292	1742	1553	2085
2335	A	3	d	minor fault	0	0	0	0	0	1
2336	A	3	d	major fault	0	0	0	0	0	0
2338	A	4	d	time (s)	25.99	34.63	49.68	50.39	52.9	69.97
2339	A	4	d	lett forceps movement (cm)	492	631	890	794	905	967
2340	A	4	d	right forceps movement (cm)	597	671	715	706	733	761
2341	A	4	d	total movement (cm)	1089	1302	1605	1500	1638	1728
2342	A	4	d	minor fault	0	0	1	0	0	1
2343	A	4	d	major fault	0	0	0	0	0	2
2345	A	3	d	time (s)	44.1	48.8	51.16	65.74	67.35	97.17
2346	A	3	d	lett forceps movement (cm)	650	699	711	831	886	1234
2347	A	3	d	right forceps movement (cm)	771	812	848	857	863	959
2348	A	3	d	total movement (cm)	1421	1511	1559	1688	1749	2193
2349	A	3	d	minor fault	0	0	0	0	0	0
2350	A	3	d	major fault	1	0	1	0	0	0
2352	A	4	d	time (s)	51.95	58.97	70.16	79.32	74.75	119.49
2353	A	4	d	lett forceps movement (cm)	838	825	1230	1056	957	1623
2354	A	4	d	right forceps movement (cm)	640	774	658	863	831	1130
2355	A	4	d	total movement (cm)	1478	1599	1888	1919	1788	2753
2356	A	4	d	minor fault	0	0	0	0	0	1
2357	A	4	d	major fault	0	0	0	0	0	0
2359	A	3	d	time (s)	37.35	45.97	40.1	46.94	46.66	61.94
2360	A	3	d	lett forceps movement (cm)	548	586	600	730	677	746
2361	A	3	d	right forceps movement (cm)	673	732	600	563	629	758
2362	A	3	d	total movement (cm)	1221	1318	1200	1293	1306	1504
2363	A	3	d	minor fault	0	0	0	0	0	0
2364	A	3	d	major fault	0	0	0	0	0	0
2366	A	4	d	time (s)	32.57	37.71	49.95	42.19	57.95	73.05
2367	A	4	d	lett forceps movement (cm)	526	624	711	646	865	948
2368	A	4	d	right forceps movement (cm)	750	701	831	667	797	768
2369	A	4	d	total movement (cm)	1276	1325	1542	1313	1662	1716
2370	A	4	d	minor fault	0	0	1	0	0	0
2371	A	4	d	major fault	0	0	0	0	0	0
2373	A	3	d	time (s)	43.98	45	50.9	58.18	57.68	77.86
2374	A	3	d	lett forceps movement (cm)	523	564	567	593	566	736
2375	A	3	d	right forceps movement (cm)	668	659	767	853	838	928
2376	A	3	d	total movement (cm)	1191	1223	1334	1446	1404	1664
2377	A	3	d	minor fault	0	0	0	0	0	0
2378	A	3	d	major fault	0	0	0	0	0	0
2380	A	4	d	time (s)	36.94	47.38	41.26	45.47	49.13	85.54
2381	A	4	d	lett forceps movement (cm)	513	607	535	561	678	792
2382	A	4	d	right forceps movement (cm)	586	658	640	683	610	960
2383	A	4	d	total movement (cm)	1099	1265	1175	1244	1288	1752
2384	A	4	d	minor fault	0	0	0	0	0	1
2385	A	4	d	major fault	0	0	0	0	0	0
2387	A	1	d	time (s)	65.9	61.18	65.76	107.01	75.09	146.63
2388	A	1	d	lett forceps movement (cm)	815	834	768	1080	967	1040
2389	A	1	d	right forceps movement (cm)	980	914	936	1504	944	2000
2390	A	1	d	total movement (cm)	1795	1748	1704	2584	1911	3040
2391	A	1	d	minor fault	1	0	0	0	0	2
2392	A	1	d	major fault	0	0	1	0	0	1
2394	A	2	d	time (s)	33.56	40.57	45.14	63.03	50.09	69.11
2395	A	2	d	lett forceps movement (cm)	592	667	706	822	753	823
2396	A	2	d	right forceps movement (cm)	666	782	763	907	716	824
2397	A	2	d	total movement (cm)	1258	1449	1469	1729	1469	1647
2398	A	2	d	minor fault	0	1	0	1	0	0
2399	A	2	d	major fault	0	0	0	0	0	0
2401	A	3	d	time (s)	49.63	54.77	49.63	74.49	67.14	89.57
2402	A	3	d	lett forceps movement (cm)	827	961	907	1170	1202	1610
2403	A	3	d	right forceps movement (cm)	738	755	752	884	883	1050
2404	A	3	d	total movement (cm)	1565	1716	1659	2054	2085	2660
2405	A	3	d	minor fault	0	0	0	1	0	0
2406	A	3	d	major fault	0	0	0	1	0	0
2408	A	4	d	time (s)	41.77	48.7	57.42	64.48	85.2	93.83
2409	A	4	d	lett forceps movement (cm)	742	834	835	1002	1063	1496
2410	A	4	d	right forceps movement (cm)	713	694	840	859	1193	1011
2411	A	4	d	total movement (cm)	1455	1528	1675	1861	2256	2507
2412	A	4	d	minor fault	1	0	0	0	0	0
2413	A	4	d	major fault	0	0	0	0	1	0
2415	A	3	d	time (s)	43.26	52.72	59.37	60.08	66.54	97.3
2416	A	3	d	lett forceps movement (cm)	817	961	995	1001	941	1090
2417	A	3	d	right forceps movement (cm)	436	472	560	560	572	791
2418	A	3	d	total movement (cm)	1253	1433	1555	1561	1513	1881
2419	A	3	d	minor fault	0	0	0	0	0	0
2420	A	3	d	major fault	0	0	0	0	0	0
2422	A	4	d	time (s)	36.15	48.24	41.68	63.34	64.3	91.14
2423	A	4	d	lett forceps movement (cm)	909	888	794	943	1003	1072
2424	A	4	d	right forceps movement (cm)	403	516	480	556	592	948
2425	A	4	d	total movement (cm)	1312	1404	1274	1499	1595	2020
2426	A	4	d	minor fault	0	0	0	1	0	1
2427	A	4	d	major fault	0	0	0	0	0	0
2429	A	3	d	time (s)	44.24	43.84	38.69	58.61	63.38	90.36
2430	A	3	d	lett forceps movement (cm)	863	800	750	841	1057	1188
2431	A	3	d	right forceps movement (cm)	559	601	600	802	656	1052
2432	A	3	d	total movement (cm)	1422	1401	1350	1643	1713	2240
2433	A	3	d	minor fault	0	0	0	0	0	0
2434	A	3	d	major fault	0	0	0	0	0	0
2436	A	4	d	time (s)	36.53	56.92	51.41	55.83	65.97	79.97
2437	A	4	d	lett forceps movement (cm)	682	883	843	843	839	1115
2438	A	4	d	right forceps movement (cm)	620	821	694	839	879	841
2439	A	4	d	total movement (cm)	1302	1704	1537	1682	1718	1956
2440	A	4	d	minor fault	0	2	0	1	1	0
2441	A	4	d	major fault	0	0	1	1	1	0
2443	A	3	d	time (s)	54.92	47.76	50.34	54.14	62.22	132.27
2444	A	3	d	lett forceps movement (cm)	803	687	713	708	765	1576
2445	A	3	d	right forceps movement (cm)	804	813	869	864	1030	1463
[truncated: 585 more rows]
